# Supplementary material for: Trans-generational maintenance of mitochondrial DNA integrity in oocytes during early folliculogenesis
Source: PLoS Genet. 2025 Dec 3;21(12):e1011562. doi: 10.1371/journal.pgen.1011562 (PMC12694818; doi:10.1371/journal.pgen.1011562)
Supplement: S3 Table — (XLSX) [file pgen.1011562.s005.xlsx]

## Sheet: Off_Target between generations
Generation	ID	Region	Position	Reference	Coverage-q30	MeanQ	A%	C%	G%	T%	Type
F1	B45	chrM	3177	G	26548	56.7	0.0956381	0	0.904061	0.000301341	G>A
F2	H41	chrM	3177	G	35731	61.13	0.151885	0	0.847555	0.000559738	G>A
	H42	chrM	3177	G	32146	63.47	0.1589	0	0.840944	0.00015554	G>A
	G89	chrM	3177	G	27595	46.45	0.18757	0.000108715	0.812285	3.62384e-05	G>A
		chrM	4561	C	24155	48.68	0	0.983482	0	0.0165183	C>T
		chrM	9461	T	23143	45.71	4.32096e-05	0.0157715	0	0.984185	T>C
F3	X53	chrM	3177	G	41935	64.36	0.2398	0	0.760057	0.000143079	G>A
	X65	chrM	3177	G	43401	59.95	0.134628	2.30409e-05	0.865187	0.000161287	G>A
	X67	chrM	3177	G	43300	60.73	0.183303	6.92841e-05	0.816513	0.000115473	G>A
F4	X179	chrM	3177	G	31386	57	0.0341554	3.18613e-05	0.965781	3.18613e-05	G>A
	M8	chrM	3177	G	33760	58.64	0.214336	2.96209e-05	0.785427	0.000207346	G>A
	P18	chrM	3177	G	43225	60.21	0.301423	0	0.698415	0.000161943	G>A
	W1	chrM	3177	G	34993	57.75	0.172749	2.85771e-05	0.826965	0.000257194	G>A
		chrM	7804	T	21658	48.52	0.0273802	0.000277034	0	0.972343	T>A
F5	P40	chrM	3177	G	47976	59.2	0.376959	8.3375e-05	0.622832	0.000125063	G>A
		chrM	8676	G	54053	64.9	0.0383882	3.70007e-05	0.96139	0.000185004	G>A
