# Supplementary material for: Trans-generational maintenance of mitochondrial DNA integrity in oocytes during early folliculogenesis
Source: PLoS Genet. 2025 Dec 3;21(12):e1011562. doi: 10.1371/journal.pgen.1011562 (PMC12694818; doi:10.1371/journal.pgen.1011562)
Supplement: S1 Datasheet — (XLSX) [file pgen.1011562.s006.xlsx]

## Sheet: Figure 1C
Figure 1C
Whole mtDNA sequencing in F1 of m.3177 G>A mice and wildtype mice.
mtDNA Position	Mutation rate (%)
	Wildtype	m.3177 G>A
1	0	0
2	0	0
3	0	0
4	0	0
5	0	0
6	0	0
7	0	0
8	0	0
9	0	0
10	0	0
11	0	0
12	0	0
13	0	0
14	0	0
15	0	0
16	0	0
17	0	0
18	0	0
19	0	0
20	0	0
21	0	0
22	0	0
23	0	0
24	0	0
25	0	0
26	0	0
27	0	0
28	0	0
29	0	0
30	0	0
31	0	0
32	0	0
33	0	0
34	0	0
35	0	0
36	0	0
37	0	0
38	0	0
39	0	0
40	0	0
41	0	0
42	0	0
43	0	0
44	0	0
45	0	0
46	0	0
47	0	0
48	0	0
49	0	0
50	0	0
51	0	0
52	0	0
53	0	0
54	0	0
55	0	0
56	0	0
57	0	0
58	0	0
59	0	0
60	0	0
61	0	0
62	0	0
63	0	0
64	0	0
65	0	0
66	0	0
67	0	0
68	0	0
69	0	0
70	0	0
71	0	0
72	0	0
73	0	0
74	0	0
75	0	0
76	0	0
77	0	0
78	0	0
79	0	0
80	0	0
81	0	0
82	0	0
83	0	0
84	0	0
85	0	0
86	0	0
87	0	0
88	0	0
89	0	0
90	0	0
91	0	0
92	0	0
93	0	0
94	0	0
95	0	0
96	0	0
97	0	0
98	0	0
99	0	0
100	0	0
101	0	0
102	0	0
103	0	0
104	0	0
105	0	0
106	0	0
107	0	0
108	0	0
109	0	0
110	0	0
111	0	0
112	0	0
113	0	0
114	0	0
115	0	0
116	0	0
117	0	0
118	0	0
119	0	0
120	0	0
121	0	0
122	0	0
123	0	0
124	0	0
125	0	0
126	0	0
127	0	0
128	0	0
129	0	0
130	0	0
131	0	0
132	0	0
133	0	0
134	0	0
135	0	0
136	0	0
137	0	0
138	0	0
139	0	0
140	0	0
141	0	0
142	0	0
143	0	0
144	0	0
145	0	0
146	0	0
147	0	0
148	0	0
149	0	0
150	0	0
151	0	0
152	0	0
153	0	0
154	0	0
155	0	0
156	0	0
157	0	0
158	0	0
159	0	0
160	0	0
161	0	0
162	0	0
163	0	0
164	0	0
165	0	0
166	0	0
167	0	0
168	0	0
169	0	0
170	0	0
171	0	0
172	0	0
173	0	0
174	0	0
175	0	0
176	0	0
177	0	0
178	0	0
179	0	0
180	0	0
181	0	0
182	0	0
183	0	0
184	0	0
185	0	0
186	0	0
187	0	0
188	0	0
189	0	0
190	0	0
191	0	0
192	0	0
193	0	0
194	0	0
195	0	0
196	0	0
197	0	0
198	0	0
199	0	0
200	0	0
201	0	0
202	0	0
203	0	0
204	0	0
205	0	0
206	0	0
207	0	0
208	0	0
209	0	0
210	0	0
211	0	0
212	0	0
213	0	0
214	0	0
215	0	0
216	0	0
217	0	0
218	0	0
219	0	0
220	0	0
221	0	0
222	0	0
223	0	0
224	0	0
225	0	0
226	0	0
227	0	0
228	0	0
229	0	0
230	0	0
231	0	0
232	0	0
233	0	0
234	0	0
235	0	0
236	0	0
237	0	0
238	0	0
239	0	0
240	0	0
241	0	0
242	0	0
243	0	0
244	0	0
245	0	0
246	0	0
247	0	0
248	0	0
249	0	0
250	0	0
251	0	0
252	0	0
253	0	0
254	0	0
255	0	0
256	0	0
257	0	0
258	0	0
259	0	0
260	0	0
261	0	0
262	0	0
263	0	0
264	0	0
265	0	0
266	0	0
267	0	0
268	0	0
269	0	0
270	0	0
271	0	0
272	0	0
273	0	0
274	0	0
275	0	0
276	0	0
277	0	0
278	0	0
279	0	0
280	0	0
281	0	0
282	0	0
283	0	0
284	0	0
285	0	0
286	0	0
287	0	0
288	0	0
289	0	0
290	0	0
291	0	0
292	0	0
293	0	0
294	0	0
295	0	0
296	0	0
297	0	0
298	0	0
299	0	0
300	0	0
301	0	0
302	0	0
303	0	0
304	0	0
305	0	0
306	0	0
307	0	0
308	0	0
309	0	0
310	0	0
311	0	0
312	0	0
313	0	0
314	0	0
315	0	0
316	0	0
317	0	0
318	0	0
319	0	0
320	0	0
321	0	0
322	0	0
323	0	0
324	0	0
325	0	0
326	0	0
327	0	0
328	0	0
329	0	0
330	0	0
331	0	0
332	0	0
333	0	0
334	0	0
335	0	0
336	0	0
337	0	0
338	0	0
339	0	0
340	0	0
341	0	0
342	0	0
343	0	0
344	0	0
345	0	0
346	0	0
347	0	0
348	0	0
349	0	0
350	0	0
351	0	0
352	0	0
353	0	0
354	0	0
355	0	0
356	0	0
357	0	0
358	0	0
359	0	0
360	0	0
361	0	0
362	0	0
363	0	0
364	0	0
365	0	0
366	0	0
367	0	0
368	0	0
369	0	0
370	0	0
371	0	0
372	0	0
373	0	0
374	0	0
375	0	0
376	0	0
377	0	0
378	0	0
379	0	0
380	0	0
381	0	0
382	0	0
383	0	0
384	0	0
385	0	0
386	0	0
387	0	0
388	0	0
389	0	0
390	0	0
391	0	0
392	0	0
393	0	0
394	0	0
395	0	0
396	0	0
397	0	0
398	0	0
399	0	0
400	0	0
401	0	0
402	0	0
403	0	0
404	0	0
405	0	0
406	0	0
407	0	0
408	0	0
409	0	0
410	0	0
411	0	0
412	0	0
413	0	0
414	0	0
415	0	0
416	0	0
417	0	0
418	0	0
419	0	0
420	0	0
421	0	0
422	0	0
423	0	0
424	0	0
425	0	0
426	0	0
427	0	0
428	0	0
429	0	0
430	0	0
431	0	0
432	0	0
433	0	0
434	0	0
435	0	0
436	0	0
437	0	0
438	0	0
439	0	0
440	0	0
441	0	0
442	0	0
443	0	0
444	0	0
445	0	0
446	0	0
447	0	0
448	0	0
449	0	0
450	0	0
451	0	0
452	0	0
453	0	0
454	0	0
455	0	0
456	0	0
457	0	0
458	0	0
459	0	0
460	0	0
461	0	0
462	0	0
463	0	0
464	0	0
465	0	0
466	0	0
467	0	0
468	0	0
469	0	0
470	0	0
471	0	0
472	0	0
473	0	0
474	0	0
475	0	0
476	0	0
477	0	0
478	0	0
479	0	0
480	0	0
481	0	0
482	0	0
483	0	0
484	0	0
485	0	0
486	0	0
487	0	0
488	0	0
489	0	0
490	0	0
491	0	0
492	0	0
493	0	0
494	0	0
495	0	0
496	0	0
497	0	0
498	0	0
499	0	0
500	0	0
501	0	0
502	0	0
503	0	0
504	0	0
505	0	0
506	0	0
507	0	0
508	0	0
509	0	0
510	0	0
511	0	0
512	0	0
513	0	0
514	0	0
515	0	0
516	0	0
517	0	0
518	0	0
519	0	0
520	0	0
521	0	0
522	0	0
523	0	0
524	0	0
525	0	0
526	0	0
527	0	0
528	0	0
529	0	0
530	0	0
531	0	0
532	0	0
533	0	0
534	0	0
535	0	0
536	0	0
537	0	0
538	0	0
539	0	0
540	0	0
541	0	0
542	0	0
543	0	0
544	0	0
545	0	0
546	0	0
547	0	0
548	0	0
549	0	0
550	0	0
551	0	0
552	0	0
553	0	0
554	0	0
555	0	0
556	0	0
557	0	0
558	0	0
559	0	0
560	0	0
561	0	0
562	0	0
563	0	0
564	0	0
565	0	0
566	0	0
567	0	0
568	0	0
569	0	0
570	0	0
571	0	0
572	0	0
573	0	0
574	0	0
575	0	0
576	0	0
577	0	0
578	0	0
579	0	0
580	0	0
581	0	0
582	0	0
583	0	0
584	0	0
585	0	0
586	0	0
587	0	0
588	0	0
589	0	0
590	0	0
591	0	0
592	0	0
593	0	0
594	0	0
595	0	0
596	0	0
597	0	0
598	0	0
599	0	0
600	0	0
601	0	0
602	0	0
603	0	0
604	0	0
605	0	0
606	0	0
607	0	0
608	0	0
609	0	0
610	0	0
611	0	0
612	0	0
613	0	0
614	0	0
615	0	0
616	0	0
617	0	0
618	0	0
619	0	0
620	0	0
621	0	0
622	0	0
623	0	0
624	0	0
625	0	0
626	0	0
627	0	0
628	0	0
629	0	0
630	0	0
631	0	0
632	0	0
633	0	0
634	0	0
635	0	0
636	0	0
637	0	0
638	0	0
639	0	0
640	0	0
641	0	0
642	0	0
643	0	0
644	0	0
645	0	0
646	0	0
647	0	0
648	0	0
649	0	0
650	0	0
651	0	0
652	0	0
653	0	0
654	0	0
655	0	0
656	0	0
657	0	0
658	0	0
659	0	0
660	0	0
661	0	0
662	0	0
663	0	0
664	0	0
665	0	0
666	0	0
667	0	0
668	0	0
669	0	0
670	0	0
671	0	0
672	0	0
673	0	0
674	0	0
675	0	0
676	0	0
677	0	0
678	0	0
679	0	0
680	0	0
681	0	0
682	0	0
683	0	0
684	0	0
685	0	0
686	0	0
687	0	0
688	0	0
689	0	0
690	0	0
691	0	0
692	0	0
693	0	0
694	0	0
695	0	0
696	0	0
697	0	0
698	0	0
699	0	0
700	0	0
701	0	0
702	0	0
703	0	0
704	0	0
705	0	0
706	0	0
707	0	0
708	0	0
709	0	0
710	0	0
711	0	0
712	0	0
713	0	0
714	0	0
715	0	0
716	0	0
717	0	0
718	0	0
719	0	0
720	0	0
721	0	0
722	0	0
723	0	0
724	0	0
725	0	0
726	0	0
727	0	0
728	0	0
729	0	0
730	0	0
731	0	0
732	0	0
733	0	0
734	0	0
735	0	0
736	0	0
737	0	0
738	0	0
739	0	0
740	0	0
741	0	0
742	0	0
743	0	0
744	0	0
745	0	0
746	0	0
747	0	0
748	0	0
749	0	0
750	0	0
751	0	0
752	0	0
753	0	0
754	0	0
755	0	0
756	0	0
757	0	0
758	0	0
759	0	0
760	0	0
761	0	0
762	0	0
763	0	0
764	0	0
765	0	0
766	0	0
767	0	0
768	0	0
769	0	0
770	0	0
771	0	0
772	0	0
773	0	0
774	0	0
775	0	0
776	0	0
777	0	0
778	0	0
779	0	0
780	0	0
781	0	0
782	0	0
783	0	0
784	0	0
785	0	0
786	0	0
787	0	0
788	0	0
789	0	0
790	0	0
791	0	0
792	0	0
793	0	0
794	0	0
795	0	0
796	0	0
797	0	0
798	0	0
799	0	0
800	0	0
801	0	0
802	0	0
803	0	0
804	0	0
805	0	0
806	0	0
807	0	0
808	0	0
809	0	0
810	0	0
811	0	0
812	0	0
813	0	0
814	0	0
815	0	0
816	0	0
817	0	0
818	0	0
819	0	0
820	0	0
821	0	0
822	0	0
823	0	0
824	0	0
825	0	0
826	0	0
827	0	0
828	0	0
829	0	0
830	0	0
831	0	0
832	0	0
833	0	0
834	0	0
835	0	0
836	0	0
837	0	0
838	0	0
839	0	0
840	0	0
841	0	0
842	0	0
843	0	0
844	0	0
845	0	0
846	0	0
847	0	0
848	0	0
849	0	0
850	0	0
851	0	0
852	0	0
853	0	0
854	0	0
855	0	0
856	0	0
857	0	0
858	0	0
859	0	0
860	0	0
861	0	0
862	0	0
863	0	0
864	0	0
865	0	0
866	0	0
867	0	0
868	0	0
869	0	0
870	0	0
871	0	0
872	0	0
873	0	0
874	0	0
875	0	0
876	0	0
877	0	0
878	0	0
879	0	0
880	0	0
881	0	0
882	0	0
883	0	0
884	0	0
885	0	0
886	0	0
887	0	0
888	0	0
889	0	0
890	0	0
891	0	0
892	0	0
893	0	0
894	0	0
895	0	0
896	0	0
897	0	0
898	0	0
899	0	0
900	0	0
901	0	0
902	0	0
903	0	0
904	0	0
905	0	0
906	0	0
907	0	0
908	0	0
909	0	0
910	0	0
911	0	0
912	0	0
913	0	0
914	0	0
915	0	0
916	0	0
917	0	0
918	0	0
919	0	0
920	0	0
921	0	0
922	0	0
923	0	0
924	0	0
925	0	0
926	0	0
927	0	0
928	0	0
929	0	0
930	0	0
931	0	0
932	0	0
933	0	0
934	0	0
935	0	0
936	0	0
937	0	0
938	0	0
939	0	0
940	0	0
941	0	0
942	0	0
943	0	0
944	0	0
945	0	0
946	0	0
947	0	0
948	0	0
949	0	0
950	0	0
951	0	0
952	0	0
953	0	0
954	0	0
955	0	0
956	0	0
957	0	0
958	0	0
959	0	0
960	0	0
961	0	0
962	0	0
963	0	0
964	0	0
965	0	0
966	0	0
967	0	0
968	0	0
969	0	0
970	0	0
971	0	0
972	0	0
973	0	0
974	0	0
975	0	0
976	0	0
977	0	0
978	0	0
979	0	0
980	0	0
981	0	0
982	0	0
983	0	0
984	0	0
985	0	0
986	0	0
987	0	0
988	0	0
989	0	0
990	0	0
991	0	0
992	0	0
993	0	0
994	0	0
995	0	0
996	0	0
997	0	0
998	0	0
999	0	0
1000	0	0
1001	0	0
1002	0	0
1003	0	0
1004	0	0
1005	0	0
1006	0	0
1007	0	0
1008	0	0
1009	0	0
1010	0	0
1011	0	0
1012	0	0
1013	0	0
1014	0	0
1015	0	0
1016	0	0
1017	0	0
1018	0	0
1019	0	0
1020	0	0
1021	0	0
1022	0	0
1023	0	0
1024	0	0
1025	0	0
1026	0	0
1027	0	0
1028	0	0
1029	0	0
1030	0	0
1031	0	0
1032	0	0
1033	0	0
1034	0	0
1035	0	0
1036	0	0
1037	0	0
1038	0	0
1039	0	0
1040	0	0
1041	0	0
1042	0	0
1043	0	0
1044	0	0
1045	0	0
1046	0	0
1047	0	0
1048	0	0
1049	0	0
1050	0	0
1051	0	0
1052	0	0
1053	0	0
1054	0	0
1055	0	0
1056	0	0
1057	0	0
1058	0	0
1059	0	0
1060	0	0
1061	0	0
1062	0	0
1063	0	0
1064	0	0
1065	0	0
1066	0	0
1067	0	0
1068	0	0
1069	0	0
1070	0	0
1071	0	0
1072	0	0
1073	0	0
1074	0	0
1075	0	0
1076	0	0
1077	0	0
1078	0	0
1079	0	0
1080	0	0
1081	0	0
1082	0	0
1083	0	0
1084	0	0
1085	0	0
1086	0	0
1087	0	0
1088	0	0
1089	0	0
1090	0	0
1091	0	0
1092	0	0
1093	0	0
1094	0	0
1095	0	0
1096	0	0
1097	0	0
1098	0	0
1099	0	0
1100	0	0
1101	0	0
1102	0	0
1103	0	0
1104	0	0
1105	0	0
1106	0	0
1107	0	0
1108	0	0
1109	0	0
1110	0	0
1111	0	0
1112	0	0
1113	0	0
1114	0	0
1115	0	0
1116	0	0
1117	0	0
1118	0	0
1119	0	0
1120	0	0
1121	0	0
1122	0	0
1123	0	0
1124	0	0
1125	0	0
1126	0	0
1127	0	0
1128	0	0
1129	0	0
1130	0	0
1131	0	0
1132	0	0
1133	0	0
1134	0	0
1135	0	0
1136	0	0
1137	0	0
1138	0	0
1139	0	0
1140	0	0
1141	0	0
1142	0	0
1143	0	0
1144	0	0
1145	0	0
1146	0	0
1147	0	0
1148	0	0
1149	0	0
1150	0	0
1151	0	0
1152	0	0
1153	0	0
1154	0	0
1155	0	0
1156	0	0
1157	0	0
1158	0	0
1159	0	0
1160	0	0
1161	0	0
1162	0	0
1163	0	0
1164	0	0
1165	0	0
1166	0	0
1167	0	0
1168	0	0
1169	0	0
1170	0	0
1171	0	0
1172	0	0
1173	0	0
1174	0	0
1175	0	0
1176	0	0
1177	0	0
1178	0	0
1179	0	0
1180	0	0
1181	0	0
1182	0	0
1183	0	0
1184	0	0
1185	0	0
1186	0	0
1187	0	0
1188	0	0
1189	0	0
1190	0	0
1191	0	0
1192	0	0
1193	0	0
1194	0	0
1195	0	0
1196	0	0
1197	0	0
1198	0	0
1199	0	0
1200	0	0
1201	0	0
1202	0	0
1203	0	0
1204	0	0
1205	0	0
1206	0	0
1207	0	0
1208	0	0
1209	0	0
1210	0	0
1211	0	0
1212	0	0
1213	0	0
1214	0	0
1215	0	0
1216	0	0
1217	0	0
1218	0	0
1219	0	0
1220	0	0
1221	0	0
1222	0	0
1223	0	0
1224	0	0
1225	0	0
1226	0	0
1227	0	0
1228	0	0
1229	0	0
1230	0	0
1231	0	0
1232	0	0
1233	0	0
1234	0	0
1235	0	0
1236	0	0
1237	0	0
1238	0	0
1239	0	0
1240	0	0
1241	0	0
1242	0	0
1243	0	0
1244	0	0
1245	0	0
1246	0	0
1247	0	0
1248	0	0
1249	0	0
1250	0	0
1251	0	0
1252	0	0
1253	0	0
1254	0	0
1255	0	0
1256	0	0
1257	0	0
1258	0	0
1259	0	0
1260	0	0
1261	0	0
1262	0	0
1263	0	0
1264	0	0
1265	0	0
1266	0	0
1267	0	0
1268	0	0
1269	0	0
1270	0	0
1271	0	0
1272	0	0
1273	0	0
1274	0	0
1275	0	0
1276	0	0
1277	0	0
1278	0	0
1279	0	0
1280	0	0
1281	0	0
1282	0	0
1283	0	0
1284	0	0
1285	0	0
1286	0	0
1287	0	0
1288	0	0
1289	0	0
1290	0	0
1291	0	0
1292	0	0
1293	0	0
1294	0	0
1295	0	0
1296	0	0
1297	0	0
1298	0	0
1299	0	0
1300	0	0
1301	0	0
1302	0	0
1303	0	0
1304	0	0
1305	0	0
1306	0	0
1307	0	0
1308	0	0
1309	0	0
1310	0	0
1311	0	0
1312	0	0
1313	0	0
1314	0	0
1315	0	0
1316	0	0
1317	0	0
1318	0	0
1319	0	0
1320	0	0
1321	0	0
1322	0	0
1323	0	0
1324	0	0
1325	0	0
1326	0	0
1327	0	0
1328	0	0
1329	0	0
1330	0	0
1331	0	0
1332	0	0
1333	0	0
1334	0	0
1335	0	0
1336	0	0
1337	0	0
1338	0	0
1339	0	0
1340	0	0
1341	0	0
1342	0	0
1343	0	0
1344	0	0
1345	0	0
1346	0	0
1347	0	0
1348	0	0
1349	0	0
1350	0	0
1351	0	0
1352	0	0
1353	0	0
1354	0	0
1355	0	0
1356	0	0
1357	0	0
1358	0	0
1359	0	0
1360	0	0
1361	0	0
1362	0	0
1363	0	0
1364	0	0
1365	0	0
1366	0	0
1367	0	0
1368	0	0
1369	0	0
1370	0	0
1371	0	0
1372	0	0
1373	0	0
1374	0	0
1375	0	0
1376	0	0
1377	0	0
1378	0	0
1379	0	0
1380	0	0
1381	0	0
1382	0	0
1383	0	0
1384	0	0
1385	0	0
1386	0	0
1387	0	0
1388	0	0
1389	0	0
1390	0	0
1391	0	0
1392	0	0
1393	0	0
1394	0	0
1395	0	0
1396	0	0
1397	0	0
1398	0	0
1399	0	0
1400	0	0
1401	0	0
1402	0	0
1403	0	0
1404	0	0
1405	0	0
1406	0	0
1407	0	0
1408	0	0
1409	0	0
1410	0	0
1411	0	0
1412	0	0
1413	0	0
1414	0	0
1415	0	0
1416	0	0
1417	0	0
1418	0	0
1419	0	0
1420	0	0
1421	0	0
1422	0	0
1423	0	0
1424	0	0
1425	0	0
1426	0	0
1427	0	0
1428	0	0
1429	0	0
1430	0	0
1431	0	0
1432	0	0
1433	0	0
1434	0	0
1435	0	0
1436	0	0
1437	0	0
1438	0	0
1439	0	0
1440	0	0
1441	0	0
1442	0	0
1443	0	0
1444	0	0
1445	0	0
1446	0	0
1447	0	0
1448	0	0
1449	0	0
1450	0	0
1451	0	0
1452	0	0
1453	0	0
1454	0	0
1455	0	0
1456	0	0
1457	0	0
1458	0	0
1459	0	0
1460	0	0
1461	0	0
1462	0	0
1463	0	0
1464	0	0
1465	0	0
1466	0	0
1467	0	0
1468	0	0
1469	0	0
1470	0	0
1471	0	0
1472	0	0
1473	0	0
1474	0	0
1475	0	0
1476	0	0
1477	0	0
1478	0	0
1479	0	0
1480	0	0
1481	0	0
1482	0	0
1483	0	0
1484	0	0
1485	0	0
1486	0	0
1487	0	0
1488	0	0
1489	0	0
1490	0	0
1491	0	0
1492	0	0
1493	0	0
1494	0	0
1495	0	0
1496	0	0
1497	0	0
1498	0	0
1499	0	0
1500	0	0
1501	0	0
1502	0	0
1503	0	0
1504	0	0
1505	0	0
1506	0	0
1507	0	0
1508	0	0
1509	0	0
1510	0	0
1511	0	0
1512	0	0
1513	0	0
1514	0	0
1515	0	0
1516	0	0
1517	0	0
1518	0	0
1519	0	0
1520	0	0
1521	0	0
1522	0	0
1523	0	0
1524	0	0
1525	0	0
1526	0	0
1527	0	0
1528	0	0
1529	0	0
1530	0	0
1531	0	0
1532	0	0
1533	0	0
1534	0	0
1535	0	0
1536	0	0
1537	0	0
1538	0	0
1539	0	0
1540	0	0
1541	0	0
1542	0	0
1543	0	0
1544	0	0
1545	0	0
1546	0	0
1547	0	0
1548	0	0
1549	0	0
1550	0	0
1551	0	0
1552	0	0
1553	0	0
1554	0	0
1555	0	0
1556	0	0
1557	0	0
1558	0	0
1559	0	0
1560	0	0
1561	0	0
1562	0	0
1563	0	0
1564	0	0
1565	0	0
1566	0	0
1567	0	0
1568	0	0
1569	0	0
1570	0	0
1571	0	0
1572	0	0
1573	0	0
1574	0	0
1575	0	0
1576	0	0
1577	0	0
1578	0	0
1579	0	0
1580	0	0
1581	0	0
1582	0	0
1583	0	0
1584	0	0
1585	0	0
1586	0	0
1587	0	0
1588	0	0
1589	0	0
1590	0	0
1591	0	0
1592	0	0
1593	0	0
1594	0	0
1595	0	0
1596	0	0
1597	0	0
1598	0	0
1599	0	0
1600	0	0
1601	0	0
1602	0	0
1603	0	0
1604	0	0
1605	0	0
1606	0	0
1607	0	0
1608	0	0
1609	0	0
1610	0	0
1611	0	0
1612	0	0
1613	0	0
1614	0	0
1615	0	0
1616	0	0
1617	0	0
1618	0	0
1619	0	0
1620	0	0
1621	0	0
1622	0	0
1623	0	0
1624	0	0
1625	0	0
1626	0	0
1627	0	0
1628	0	0
1629	0	0
1630	0	0
1631	0	0
1632	0	0
1633	0	0
1634	0	0
1635	0	0
1636	0	0
1637	0	0
1638	0	0
1639	0	0
1640	0	0
1641	0	0
1642	0	0
1643	0	0
1644	0	0
1645	0	0
1646	0	0
1647	0	0
1648	0	0
1649	0	0
1650	0	0
1651	0	0
1652	0	0
1653	0	0
1654	0	0
1655	0	0
1656	0	0
1657	0	0
1658	0	0
1659	0	0
1660	0	0
1661	0	0
1662	0	0
1663	0	0
1664	0	0
1665	0	0
1666	0	0
1667	0	0
1668	0	0
1669	0	0
1670	0	0
1671	0	0
1672	0	0
1673	0	0
1674	0	0
1675	0	0
1676	0	0
1677	0	0
1678	0	0
1679	0	0
1680	0	0
1681	0	0
1682	0	0
1683	0	0
1684	0	0
1685	0	0
1686	0	0
1687	0	0
1688	0	0
1689	0	0
1690	0	0
1691	0	0
1692	0	0
1693	0	0
1694	0	0
1695	0	0
1696	0	0
1697	0	0
1698	0	0
1699	0	0
1700	0	0
1701	0	0
1702	0	0
1703	0	0
1704	0	0
1705	0	0
1706	0	0
1707	0	0
1708	0	0
1709	0	0
1710	0	0
1711	0	0
1712	0	0
1713	0	0
1714	0	0
1715	0	0
1716	0	0
1717	0	0
1718	0	0
1719	0	0
1720	0	0
1721	0	0
1722	0	0
1723	0	0
1724	0	0
1725	0	0
1726	0	0
1727	0	0
1728	0	0
1729	0	0
1730	0	0
1731	0	0
1732	0	0
1733	0	0
1734	0	0
1735	0	0
1736	0	0
1737	0	0
1738	0	0
1739	0	0
1740	0	0
1741	0	0
1742	0	0
1743	0	0
1744	0	0
1745	0	0
1746	0	0
1747	0	0
1748	0	0
1749	0	0
1750	0	0
1751	0	0
1752	0	0
1753	0	0
1754	0	0
1755	0	0
1756	0	0
1757	0	0
1758	0	0
1759	0	0
1760	0	0
1761	0	0
1762	0	0
1763	0	0
1764	0	0
1765	0	0
1766	0	0
1767	0	0
1768	0	0
1769	0	0
1770	0	0
1771	0	0
1772	0	0
1773	0	0
1774	0	0
1775	0	0
1776	0	0
1777	0	0
1778	0	0
1779	0	0
1780	0	0
1781	0	0
1782	0	0
1783	0	0
1784	0	0
1785	0	0
1786	0	0
1787	0	0
1788	0	0
1789	0	0
1790	0	0
1791	0	0
1792	0	0
1793	0	0
1794	0	0
1795	0	0
1796	0	0
1797	0	0
1798	0	0
1799	0	0
1800	0	0
1801	0	0
1802	0	0
1803	0	0
1804	0	0
1805	0	0
1806	0	0
1807	0	0
1808	0	0
1809	0	0
1810	0	0
1811	0	0
1812	0	0
1813	0	0
1814	0	0
1815	0	0
1816	0	0
1817	0	0
1818	0	0
1819	0	0
1820	0	0
1821	0	0
1822	0	0
1823	0	0
1824	0	0
1825	0	0
1826	0	0
1827	0	0
1828	0	0
1829	0	0
1830	0	0
1831	0	0
1832	0	0
1833	0	0
1834	0	0
1835	0	0
1836	0	0
1837	0	0
1838	0	0
1839	0	0
1840	0	0
1841	0	0
1842	0	0
1843	0	0
1844	0	0
1845	0	0
1846	0	0
1847	0	0
1848	0	0
1849	0	0
1850	0	0
1851	0	0
1852	0	0
1853	0	0
1854	0	0
1855	0	0
1856	0	0
1857	0	0
1858	0	0
1859	0	0
1860	0	0
1861	0	0
1862	0	0
1863	0	0
1864	0	0
1865	0	0
1866	0	0
1867	0	0
1868	0	0
1869	0	0
1870	0	0
1871	0	0
1872	0	0
1873	0	0
1874	0	0
1875	0	0
1876	0	0
1877	0	0
1878	0	0
1879	0	0
1880	0	0
1881	0	0
1882	0	0
1883	0	0
1884	0	0
1885	0	0
1886	0	0
1887	0	0
1888	0	0
1889	0	0
1890	0	0
1891	0	0
1892	0	0
1893	0	0
1894	0	0
1895	0	0
1896	0	0
1897	0	0
1898	0	0
1899	0	0
1900	0	0
1901	0	0
1902	0	0
1903	0	0
1904	0	0
1905	0	0
1906	0	0
1907	0	0
1908	0	0
1909	0	0
1910	0	0
1911	0	0
1912	0	0
1913	0	0
1914	0	0
1915	0	0
1916	0	0
1917	0	0
1918	0	0
1919	0	0
1920	0	0
1921	0	0
1922	0	0
1923	0	0
1924	0	0
1925	0	0
1926	0	0
1927	0	0
1928	0	0
1929	0	0
1930	0	0
1931	0	0
1932	0	0
1933	0	0
1934	0	0
1935	0	0
1936	0	0
1937	0	0
1938	0	0
1939	0	0
1940	0	0
1941	0	0
1942	0	0
1943	0	0
1944	0	0
1945	0	0
1946	0	0
1947	0	0
1948	0	0
1949	0	0
1950	0	0
1951	0	0
1952	0	0
1953	0	0
1954	0	0
1955	0	0
1956	0	0
1957	0	0
1958	0	0
1959	0	0
1960	0	0
1961	0	0
1962	0	0
1963	0	0
1964	0	0
1965	0	0
1966	0	0
1967	0	0
1968	0	0
1969	0	0
1970	0	0
1971	0	0
1972	0	0
1973	0	0
1974	0	0
1975	0	0
1976	0	0
1977	0	0
1978	0	0
1979	0	0
1980	0	0
1981	0	0
1982	0	0
1983	0	0
1984	0	0
1985	0	0
1986	0	0
1987	0	0
1988	0	0
1989	0	0
1990	0	0
1991	0	0
1992	0	0
1993	0	0
1994	0	0
1995	0	0
1996	0	0
[truncated: 14,303 more rows]

## Sheet: Figure 1D
Figure 1D
The heteroplasmy among different tissues in m.3177 G>A mice.
	Tissue heteroplasmy (%)
Tissues	male 1#	male 2#	female 1#	female 2#
Tail	6.10503	26.4917	7.56348	14.4891
Toe	6.7819	27.0398	5.88563	16.2499
Ear	7.07746	28.1563	7.09677	16.2117
Eye	6.3598	27.7404	7.4461	15.1908
Blood	6.40554	26.2623	8.01013	15.6355
Heart	5.77431	28.7903	7.58277	13.4263
Lung	6.78583	30.255	6.583	13.3752
Spleen	6.51122	27.7389	7.74002	16.4836
Kidney	5.92619	29.0094	7.05769	15.5924
Liver	5.68134	28.2955	8.32334	12.5765
Intestine	6.23137	27.2145	9.11502	13.5785
Testis/ Ovary	7.23572	27.2203	7.94586	14.8793
Epididymis/ Uterus	5.69689	24.083	6.59528	15.6532
Skin	6.56575	27.3836	6.46779	15.717
Musle	5.98341	28.3667	7.5734	14.3377
Brain	6.75609	28.4456	6.20563	15.3065
Optic Nerve	6.60256	25.9431	6.66921	14.4164

## Sheet: Figure 2A, B
Figure 2A, B
Germline transmission of mtDNA m.3177 G>A mutation in mice.
Tail biopsy	N=793
Mother heteroplasmy (%)	Pup generation	Pup heteroplasmy(%)
6.72445	F2	0.072476
6.72445	F2	0.672001
6.72445	F2	5.94637
6.72445	F2	13.9179
6.72445	F2	25.2048
6.72445	F2	2.7704
6.72445	F2	17.0459
6.72445	F2	1.19781
6.72445	F2	0.246056
6.72445	F2	6.15768
6.72445	F2	10.6407
6.72445	F2	0.028187
6.72445	F2	6.85042
6.72445	F2	3.29141
6.72445	F2	2.40802
6.72445	F2	13.2755
6.72445	F2	6.55493
6.72445	F2	0.029571
6.72445	F2	0.031792
6.72445	F2	5.9939
6.72445	F2	13.6978
6.72445	F2	11.7795
6.72445	F2	5.36061
6.72445	F2	6.68332
6.72445	F2	2.36036
6.72445	F2	0.07792
6.72445	F2	2.73895
6.72445	F2	0.077151
6.72445	F2	0.309366
6.72445	F2	5.15732
6.72445	F2	12.9785
6.72445	F2	14.6251
6.72445	F2	2.62438
6.72445	F2	4.02135
6.72445	F2	0.025334
6.72445	F2	0.028096
6.72445	F2	5.31426
6.72445	F2	8.3624
6.72445	F2	8.78694
6.55493	F3	0.029209
6.55493	F3	0.026714
12.9785	F3	8.17389
12.9785	F3	12.0146
14.6251	F3	5.24659
14.6251	F3	9.9194
14.6251	F3	1.86156
14.6251	F3	4.1691
14.6251	F3	4.28122
13.9179	F3	0.068907
13.9179	F3	10.3842
13.9179	F3	0.582183
13.9179	F3	5.15972
13.9179	F3	3.60938
13.9179	F3	3.11658
13.9179	F3	3.58974
13.9179	F3	0.740767
0.0724764	F3	0.011037
0.0724764	F3	0.78582
0.0724764	F3	0.010781
0.0724764	F3	0.010284
0.0724764	F3	0.011037
0.0724764	F3	0.006838
0.0724764	F3	0.016825
13.9179	F3	3.86023
13.9179	F3	9.66143
13.9179	F3	2.49445
13.9179	F3	5.1282
13.9179	F3	8.1998
13.9179	F3	1.44867
13.9179	F3	14.8183
13.2755	F3	9.242
13.2755	F3	3.56227
13.2755	F3	8.55281
13.2755	F3	17.7462
13.2755	F3	3.08577
13.2755	F3	6.05891
6.55493	F3	4.09645
6.55493	F3	0.509196
6.55493	F3	0.024132
6.55493	F3	0.104866
6.55493	F3	0.099058
6.55493	F3	0.146452
6.55493	F3	1.71824
6.55493	F3	0.097609
11.7795	F3	0.029018
11.7795	F3	0.447634
11.7795	F3	8.62633
13.9179	F3	0.424343
13.9179	F3	0.064566
13.9179	F3	15.3153
13.9179	F3	7.0942
13.9179	F3	0.047812
13.9179	F3	3.53644
13.9179	F3	3.82793
13.9179	F3	2.71513
2.36036	F3	0.017276
2.36036	F3	0.026273
2.36036	F3	0.027908
2.36036	F3	3.71905
2.36036	F3	0.023654
2.36036	F3	0.024441
2.36036	F3	5.05073
2.36036	F3	2.23951
0.0779199	F3	0.025734
0.309366	F3	0.022877
12.9785	F3	30.5294
12.9785	F3	9.5354
12.9785	F3	7.24102
12.9785	F3	3.13216
12.9785	F3	16.0335
12.9785	F3	2.89082
14.6251	F3	5.1522
14.6251	F3	10.1483
14.6251	F3	10.72
14.6251	F3	7.01247
13.9179	F3	8.11933
13.9179	F3	0.066583
13.9179	F3	0.060417
13.9179	F3	21.3013
0.0281872	F3	0.024684
13.2755	F3	1.1599
0.0281872	F3	0.031328
13.9179	F3	4.58647
13.9179	F3	2.82429
13.9179	F3	1.18873
0.0281872	F3	0.028053
0.246056	F3	0.043837
0.246056	F3	0.033723
0.246056	F3	0.02637
0.246056	F3	0.023947
0.246056	F3	0.027313
0.246056	F3	0.033622
2.36036	F3	0.022731
2.36036	F3	0.019083
2.36036	F3	0.023087
2.36036	F3	0.027685
0.0281872	F3	0.025584
2.36036	F3	0.038763
2.36036	F3	0.02504
2.36036	F3	0.022174
0.246056	F3	0.023365
0.246056	F3	0.029191
0.246056	F3	0.015689
0.246056	F3	0.026362
0.246056	F3	0.030655
0.246056	F3	0.033398
0.0281872	F3	0.031129
0.246056	F3	0.036644
11.7795	F3	6.45418
11.7795	F3	5.92461
11.7795	F3	7.72241
11.7795	F3	9.37184
11.7795	F3	21.6096
11.7795	F3	10.9405
0.0281872	F3	0.029556
11.7795	F3	3.11063
11.7795	F3	8.7568
11.7795	F3	2.01129
13.2755	F3	17.4578
13.2755	F3	1.56725
13.2755	F3	14.9194
13.2755	F3	6.79865
13.2755	F3	13.9629
13.2755	F3	6.36175
13.2755	F3	6.61888
0.0281872	F3	0.029479
13.2755	F3	8.26235
13.2755	F3	1.22131
13.2755	F3	0.657515
0.0281872	F3	0.020712
5.9939	F3	0.023924
5.9939	F3	0.607925
0.0281872	F3	0.030741
5.9939	F3	0.028587
5.9939	F3	2.45973
5.9939	F3	0.030461
5.9939	F3	0.289142
5.9939	F3	0.033254
5.9939	F3	0.370405
12.9785	F3	1.43646
12.9785	F3	12.6967
12.9785	F3	21.4897
0.0281872	F3	0.027796
12.9785	F3	3.37323
12.9785	F3	10.6977
12.9785	F3	4.86382
12.9785	F3	16.107
12.9785	F3	2.26558
12.9785	F3	6.02404
13.2755	F3	10.5213
13.2755	F3	19.7758
13.2755	F3	12.2236
13.2755	F3	11.4343
0.0281872	F3	0.130437
5.9939	F3	3.75617
5.9939	F3	0.034243
5.9939	F3	13.3045
5.9939	F3	0.17386
5.9939	F3	15.0822
5.9939	F3	0.044192
5.9939	F3	1.34968
5.9939	F3	3.11352
0.0317924	F3	0.038583
0.0317924	F3	0.03825
0.0317924	F3	0.040113
0.0317924	F3	0.040963
0.0317924	F3	0.046392
0.0317924	F3	0.038034
6.55493	F3	5.69119
6.55493	F3	2.7685
6.55493	F3	9.27344
6.55493	F3	18.7536
6.55493	F3	18.9631
13.2755	F3	18.4676
13.2755	F3	1.77336
13.2755	F3	3.21001
13.2755	F3	20.7252
13.2755	F3	16.8283
13.2755	F3	6.30311
13.2755	F3	15.2529
0.0281872	F3	0.12852
0.0281872	F3	0.131253
12.9785	F3	23.422
11.7795	F3	11.8886
12.9785	F3	2.4698
0.025334	F3	0.025625
6.55493	F3	9.67141
0.025334	F3	0.028243
0.025334	F3	0.020352
0.025334	F3	0.023043
0.0779199	F3	0.029851
0.0779199	F3	0.026925
0.0779199	F3	0.026201
6.55493	F3	0.033126
0.0779199	F3	0.021252
0.0779199	F3	0.018309
0.0779199	F3	0.031626
0.0779199	F3	0.024786
0.0779199	F3	0.029504
5.9939	F3	1.94501
5.9939	F3	0.026804
6.55493	F3	12.0599
5.9939	F3	1.51711
5.9939	F3	0.858271
5.9939	F3	2.68413
5.9939	F3	0.051274
5.9939	F3	0.185979
6.55493	F3	0.048798
12.9785	F3	6.45385
12.9785	F3	6.80186
12.9785	F3	8.84364
12.9785	F3	8.0602
12.9785	F3	9.36639
12.9785	F3	20.5573
12.9785	F3	2.27947
6.55493	F3	2.95819
13.2755	F3	13.4589
13.2755	F3	1.17955
13.2755	F3	10.0321
13.2755	F3	5.8187
13.2755	F3	23.0967
0.309366	F3	0.039326
0.309366	F3	0.037194
0.309366	F3	0.038902
0.309366	F3	0.019844
0.309366	F3	0.022503
6.55493	F3	8.62462
0.309366	F3	0.02264
6.55493	F3	17.2759
14.6251	F3	2.5015
14.6251	F3	3.00028
14.6251	F3	13.388
14.6251	F3	5.03069
14.6251	F3	2.7262
12.9785	F3	27.501
11.7795	F3	9.6243
6.55493	F3	1.08745
6.55493	F3	0.038836
6.55493	F3	6.36116
6.55493	F3	4.64528
11.7795	F3	3.82241
6.55493	F3	1.78472
6.55493	F3	0.222997
12.9785	F3	14.3373
12.9785	F3	9.99375
12.9785	F3	21.8368
11.7795	F3	0.040745
12.9785	F3	7.07753
12.9785	F3	2.15375
12.9785	F3	5.84607
12.9785	F3	22.1103
12.9785	F3	6.67134
12.9785	F3	0.788294
0.0779199	F3	0.034079
0.0779199	F3	0.030908
0.0779199	F3	0.046396
0.0779199	F3	0.038852
11.7795	F3	4.36471
0.0779199	F3	0.02546
0.0779199	F3	0.047448
5.9939	F3	3.58039
5.9939	F3	3.74108
5.9939	F3	0.896324
13.2755	F3	10.9032
13.2755	F3	2.31738
13.2755	F3	17.8292
5.9939	F3	0.760244
5.9939	F3	0.042685
11.7795	F3	16.569
5.9939	F3	0.048599
2.36036	F3	0.044127
2.36036	F3	13.3203
2.36036	F3	0.081068
2.36036	F3	0.035465
2.36036	F3	1.87681
2.36036	F3	0.113836
2.36036	F3	8.4457
2.36036	F3	1.03686
11.7795	F3	26.5364
2.36036	F3	5.78423
2.36036	F3	0.037753
11.7795	F3	0.921444
11.7795	F3	4.60823
11.7795	F3	5.25122
11.7795	F3	1.86023
11.7795	F3	9.85109
11.7795	F3	4.72787
6.55493	F3	0.020232
6.55493	F3	1.11541
6.55493	F3	2.34387
6.55493	F3	0.671906
12.9785	F3	0.526172
12.9785	F3	32.0085
12.9785	F3	9.21394
11.8886	F4	2.84239
11.8886	F4	6.15675
10.6977	F4	6.29458
10.6977	F4	3.20232
10.6977	F4	0.031843
20.5573	F4	27.9428
6.36175	F4	10.0745
6.36175	F4	3.81151
19.7758	F4	43.0244
19.7758	F4	24.5584
19.7758	F4	3.40237
19.7758	F4	13.2908
19.7758	F4	16.4868
23.0966	F4	21.5227
23.0966	F4	11.2906
23.0966	F4	7.32075
23.0966	F4	27.7316
23.0966	F4	32.1629
22.1103	F4	19.4213
22.1103	F4	12.1764
22.1103	F4	13.6145
22.1103	F4	16.6251
22.1103	F4	27.3391
11.4343	F4	23.933
11.4343	F4	18.9225
11.4343	F4	6.29089
11.4343	F4	7.53345
10.6977	F4	6.45813
11.4343	F4	14.5691
11.4343	F4	6.86971
11.4343	F4	13.1428
11.4343	F4	17.9769
11.7795	F4	9.45062
11.7795	F4	13.9157
11.7795	F4	19.0231
11.7795	F4	13.4069
11.7795	F4	10.9718
12.2236	F4	6.78921
12.2236	F4	16.2188
12.2236	F4	9.62557
16.107	F4	0.039702
16.107	F4	5.75017
16.107	F4	17.8479
26.5364	F4	14.6847
26.5364	F4	27.6559
26.5364	F4	23.2972
26.5364	F4	18.9043
26.5364	F4	18.7739
13.9629	F4	3.02497
13.9629	F4	19.274
13.9629	F4	20.4012
13.9629	F4	14.34
13.9629	F4	8.39375
13.9629	F4	4.14373
6.68332	F4	0.248021
6.68332	F4	0.038728
7.0942	F4	5.91251
7.0942	F4	16.0035
7.0942	F4	19.5654
7.0942	F4	3.85734
7.0942	F4	0.054928
21.3013	F4	17.8395
21.3013	F4	19.7426
21.3013	F4	3.03673
21.3013	F4	26.3076
21.3013	F4	3.48847
21.3013	F4	18.9486
21.3013	F4	12.3749
21.3013	F4	8.48453
2.71513	F4	6.64141
2.71513	F4	6.00491
2.71513	F4	13.2087
13.9629	F4	9.07317
13.9629	F4	12.4222
13.9629	F4	10.5344
13.9629	F4	0.318891
13.9629	F4	2.96129
13.9629	F4	9.32609
13.9629	F4	5.15245
13.9629	F4	15.4355
6.36175	F4	0.027847
6.36175	F4	1.00259
6.36175	F4	0.034071
6.36175	F4	2.59385
6.36175	F4	3.06107
6.36175	F4	5.85121
6.36175	F4	2.83226
8.26235	F4	0.028491
8.26235	F4	0.029108
8.26235	F4	3.75628
8.26235	F4	1.79773
8.26235	F4	7.35358
8.26235	F4	9.86389
8.26235	F4	2.14297
8.26235	F4	3.09936
8.26235	F4	19.6581
8.26235	F4	0.094992
8.26235	F4	1.0859
8.26235	F4	3.49022
8.26235	F4	0.651287
8.26235	F4	4.85455
8.26235	F4	0.044325
8.26235	F4	4.09037
8.26235	F4	14.1516
8.26235	F4	4.09474
8.26235	F4	1.8764
18.4676	F4	12.7982
18.4676	F4	9.60713
18.4676	F4	8.43609
18.4676	F4	12.912
18.4676	F4	12.2212
6.68332	F4	1.36455
6.68332	F4	1.44845
6.68332	F4	0.032336
6.68332	F4	20.864
20.864	F4	15.0566
20.864	F4	15.0996
20.864	F4	15.23
20.864	F4	12.5
20.864	F4	6.41681
20.864	F4	15.5357
20.864	F4	18.4642
20.864	F4	5.14611
20.864	F4	6.94461
20.864	F4	11.5761
20.864	F4	4.34284
20.864	F4	4.90201
20.864	F4	19.7407
20.864	F4	27.6224
20.864	F4	8.55766
20.864	F4	19.2144
20.864	F4	8.81291
20.864	F4	17.4829
20.864	F4	18.2277
20.864	F4	6.41255
6.68332	F4	0.157637
6.68332	F4	0.286326
6.68332	F4	0.025396
6.68332	F4	7.89005
10.6977	F4	0.017455
10.6977	F4	0.207041
10.6977	F4	1.51817
10.6977	F4	3.94305
10.6977	F4	2.8372
10.6977	F4	5.32918
10.6977	F4	5.57227
10.6977	F4	8.11409
10.6977	F4	8.30978
10.6977	F4	1.77162
10.6977	F4	9.60937
10.6977	F4	10.5978
10.6977	F4	16.5485
10.6977	F4	2.90093
10.6977	F4	4.20358
10.6977	F4	0.070163
10.6977	F4	6.60847
16.107	F4	8.8326
16.107	F4	11.3317
16.107	F4	6.52337
16.107	F4	15.5371
16.107	F4	15.7205
16.107	F4	9.74754
16.107	F4	13.9528
16.107	F4	0.097999
16.107	F4	0.020718
19.7758	F4	13.5953
19.7758	F4	12.0867
19.7758	F4	2.74618
19.7758	F4	5.06802
19.7758	F4	13.9937
19.7758	F4	8.18121
19.7758	F4	15.9914
12.2236	F4	6.92672
12.2236	F4	13.0462
12.2236	F4	21.3827
12.2236	F4	7.64738
12.2236	F4	3.61772
12.2236	F4	11.1812
11.4343	F4	0.167992
11.4343	F4	16.5676
11.4343	F4	16.1356
11.4343	F4	12.7807
11.4343	F4	6.14201
11.4343	F4	3.28564
11.4343	F4	18.0833
11.4343	F4	11.7087
11.4343	F4	17.8966
11.4343	F4	3.14993
11.4343	F4	3.97484
11.4343	F4	0.162502
11.4343	F4	11.6857
11.4343	F4	1.8387
11.4343	F4	3.67023
2.71513	F4	1.39936
0.130437	F4	0.060067
0.130437	F4	0.031957
0.130437	F4	0.064696
0.130437	F4	0.063568
0.130437	F4	0.069254
0.130437	F4	0.07459
0.130437	F4	0.077711
0.130437	F4	0.044914
0.0478122	F4	0.016576
0.0478122	F4	0.027257
0.0478122	F4	0.019321
0.0478122	F4	0.025667
0.0478122	F4	0.023804
2.71513	F4	11.3208
2.71513	F4	0.034911
2.71513	F4	2.67036
2.71513	F4	4.3114
2.71513	F4	0.029728
2.71513	F4	0.032446
5.69119	F4	0.022591
5.69119	F4	6.78677
5.69119	F4	4.03266
5.69119	F4	6.3719
5.69119	F4	1.36961
5.69119	F4	5.60651
5.69119	F4	0.300292
7.0942	F4	5.59974
7.0942	F4	9.7599
7.0942	F4	6.6837
7.0942	F4	3.43491
7.0942	F4	9.89187
7.0942	F4	7.17094
7.0942	F4	5.4502
1.18873	F4	0.034813
1.18873	F4	0.033019
1.18873	F4	0.041175
6.68332	F4	0.11065
6.68332	F4	0.040311
6.68332	F4	1.00257
6.68332	F4	2.61478
6.68332	F4	11.8114
6.68332	F4	5.80047
6.68332	F4	0.878804
6.68332	F4	6.42122
0.0478122	F4	0.036424
0.0478122	F4	0.030897
0.0478122	F4	0.017125
0.0478122	F4	0.019945
0.0478122	F4	0.030135
0.0478122	F4	0.020929
0.0478122	F4	0.019509
2.71513	F4	0.883446
2.71513	F4	0.021643
2.71513	F4	1.0569
2.71513	F4	0.020785
2.71513	F4	0.022578
5.69119	F4	10.1738
5.69119	F4	0.023264
5.69119	F4	9.51841
5.69119	F4	0.094011
11.7795	F4	4.87523
11.7795	F4	26.1689
11.7795	F4	15.7468
11.7795	F4	19.0512
26.5364	F4	23.3286
11.8886	F4	6.83275
13.388	F4	15.6192
20.864	F4	8.22322
20.864	F4	8.92167
20.864	F4	8.96389
20.864	F4	9.12299
20.5573	F4	15.748
20.5573	F4	15.8714
20.5573	F4	3.43222
20.5573	F4	29.7937
20.5573	F4	8.05435
11.8886	F4	9.78533
20.5573	F4	25.1695
20.5573	F4	24.3115
22.1103	F4	22.0203
22.1103	F4	22.5676
22.1103	F4	15.4711
22.1103	F4	14.889
11.4343	F4	11.6053
11.4343	F4	0.027147
11.4343	F4	12.2813
11.4343	F4	15.2509
11.8886	F4	0.094486
11.4343	F4	3.85806
11.4343	F4	6.63157
11.4343	F4	8.02076
11.4343	F4	0.025329
19.7758	F4	4.18821
19.7758	F4	9.58898
19.7758	F4	15.6793
11.8886	F4	4.28758
10.6977	F4	5.46771
22.1103	F4	0.872158
22.1103	F4	7.26747
10.6977	F4	16.5336
11.4343	F4	6.64002
11.4343	F4	3.1047
11.8886	F4	8.10932
6.36175	F4	4.14912
6.36175	F4	0.315825
6.36175	F4	0.027315
32.0085	F4	9.59206
13.388	F4	10.3264
13.388	F4	2.44642
13.388	F4	11.2787
11.8886	F4	0.046854
11.8886	F4	0.031787
11.8886	F4	1.8343
13.9629	F4	9.69685
11.8886	F4	14.7631
11.8886	F4	6.55577
22.1103	F4	4.84835
22.1103	F4	2.87077
22.1103	F4	13.2926
22.1103	F4	10.4489
22.1103	F4	10.6456
22.1103	F4	8.54143
20.5573	F4	26.8979
20.5573	F4	7.37052
13.9629	F4	15.237
13.388	F4	6.67981
13.388	F4	1.36801
13.388	F4	0.189665
13.388	F4	4.42294
13.388	F4	10.2793
13.388	F4	3.80238
13.388	F4	8.58316
20.864	F4	6.93902
20.864	F4	15.0451
20.864	F4	9.79378
20.864	F4	13.1672
20.864	F4	8.69037
20.864	F4	13.861
1.18873	F4	0.023884
1.18873	F4	0.02039
1.18873	F4	0.021687
1.18873	F4	0.025424
1.18873	F4	0.01883
1.18873	F4	0.035805
1.18873	F4	0.030185
1.18873	F4	0.036098
11.8886	F4	0.176324
11.8886	F4	6.90268
11.8886	F4	8.97593
11.8886	F4	14.5522
11.8886	F4	0.020642
11.8886	F4	0.135508
11.8886	F4	11.9131
11.8886	F4	19.9396
11.8886	F4	0.024231
11.8886	F4	0.115084
11.8886	F4	9.43986
11.8886	F4	20.8577
11.8886	F4	0.094658
11.8886	F4	5.04686
11.8886	F4	11.7302
11.8886	F4	5.00091
2.71513	F4	0.031735
2.71513	F4	1.3588
2.71513	F4	2.79416
2.71513	F4	2.17803
2.71513	F4	9.29109
2.71513	F4	0.029982
2.71513	F4	0.028503
2.71513	F4	0.051186
20.5573	F4	6.98191
20.5573	F4	12.657
20.5573	F4	20.1339
20.5573	F4	13.8062
20.5573	F4	20.5956
20.5573	F4	26.6976
23.0966	F4	11.4294
23.0966	F4	16.3632
23.0966	F4	13.3153
6.68332	F4	0.034132
6.68332	F4	0.019866
6.68332	F4	0.036256
6.68332	F4	0.044896
6.68332	F4	0.038517
6.68332	F4	5.22456
6.68332	F4	0.043584
6.68332	F4	0.033182
6.68332	F4	0.041319
6.68332	F4	8.19392
6.68332	F4	0.018857
1.18873	F4	0.050385
1.18873	F4	0.089137
1.18873	F4	0.240942
1.18873	F4	0.053951
1.18873	F4	0.08368
0.0478122	F4	0.055599
0.0478122	F4	0.054836
0.0478122	F4	0.040335
7.0942	F4	25.3974
0.0478122	F4	0.056944
0.0478122	F4	0.039497
13.388	F4	6.11266
13.388	F4	13.3584
13.388	F4	32.6127
13.388	F4	0.411866
13.388	F4	14.7944
13.388	F4	31.0855
13.388	F4	28.0034
7.0942	F4	2.7964
7.0942	F4	5.17211
7.0942	F4	2.5682
7.0942	F4	6.43371
7.0942	F4	2.56653
7.0942	F4	1.54563
7.0942	F4	12.571
2.71513	F4	0.041054
2.71513	F4	0.033127
2.71513	F4	5.46095
2.71513	F4	0.282368
2.71513	F4	0.051202
22.1103	F4	8.33862
22.1103	F4	7.21498
22.1103	F4	7.62373
22.1103	F4	10.441
22.1103	F4	24.4068
22.1103	F4	1.1886
22.1103	F4	9.3619
22.1103	F4	11.2448
22.1103	F4	18.5787
22.1103	F4	4.43881
22.1103	F4	9.17919
22.1103	F4	9.54551
22.1103	F4	23.7428
22.1103	F4	4.45976
22.1103	F4	8.95267
22.1103	F4	14.3578
22.1103	F4	21.29
22.1103	F4	3.40617
22.1103	F4	4.28218
22.1103	F4	7.18276
11.7795	F4	19.0662
11.7795	F4	19.2924
11.7795	F4	21.1175
11.7795	F4	30.6049
11.7795	F4	8.72011
11.7795	F4	0.949821
26.5364	F4	38.2932
26.5364	F4	16.0034
26.5364	F4	24.9148
26.5364	F4	19.4338
26.5364	F4	26.489
26.5364	F4	38.5519
26.5364	F4	16.5906
26.5364	F4	22.9571
32.0085	F4	17.856
32.0085	F4	32.1637
27.6559	F5	40.1428
27.6559	F5	26.2431
27.6559	F5	20.8135
27.6559	F5	23.5983
27.6559	F5	0.028622
27.6559	F5	34.0744
27.6559	F5	32.2201
27.6559	F5	30.76
22.1103	F5	2.69316

## Sheet: Figure 2C, D
Figure 2C, D
Germline transmission of mtDNA m.6134 C>T mutation in mice.
Tail biopsy	N=230
Mother heteroplasmy (%)	Pup generation	Pup heteroplasmy(%)
84.0931	F1	76.0944
84.0931	F1	78.3005
84.0931	F1	67.2272
84.0931	F1	77.22
84.0931	F1	69.4176
84.0931	F1	79.5818
67.2272	F2	41.3209
67.2272	F2	55.3351
67.2272	F2	65.2522
67.2272	F2	44.5309
67.2272	F2	55.8962
67.2272	F2	57.6023
67.2272	F2	79.6456
67.2272	F2	48.8469
67.2272	F2	60.1347
67.2272	F2	49.6718
67.2272	F2	40.7921
67.2272	F2	70.5971
67.2272	F2	71.4495
67.2272	F2	48.8771
67.2272	F2	48.0779
67.2272	F2	65.8469
67.2272	F2	58.0579
67.2272	F2	74.9499
67.2272	F2	40.7751
67.2272	F2	78.53
67.2272	F2	60.7874
67.2272	F2	68.0039
67.2272	F2	76.4035
67.2272	F2	71.3063
69.4176	F2	81.5112
69.4176	F2	82.1013
69.4176	F2	78.3287
69.4176	F2	89.8064
69.4176	F2	79.8097
69.4176	F2	59.3859
79.5818	F2	36.2135
79.5818	F2	80.2132
79.5818	F2	49.8478
79.5818	F2	58.7109
79.5818	F2	47.9944
79.5818	F2	85.4442
79.5818	F2	65.8831
79.5818	F2	84.8877
79.5818	F2	70.2128
41.3208	F3	50.5829
41.3208	F3	34.1578
41.3208	F3	20.4437
41.3208	F3	25.8183
41.3208	F3	53.4027
41.3208	F3	55.8157
65.2522	F3	43.944
65.2522	F3	80.8418
65.2522	F3	83.7444
65.2522	F3	72.9407
65.2522	F3	72.5242
65.2522	F3	60.8629
65.2522	F3	75.9325
65.2522	F3	67.0105
65.2522	F3	77.552
65.2522	F3	65.0109
65.2522	F3	67.891
65.2522	F3	74.5417
65.2522	F3	49.4808
65.2522	F3	60.6993
65.2522	F3	73.7351
65.2522	F3	57.0949
65.2522	F3	60.9299
65.2522	F3	56.2646
65.2522	F3	75.1841
65.2522	F3	80.5986
65.2522	F3	67.4359
65.2522	F3	89.6327
44.531	F3	42.9575
44.531	F3	51.5617
44.531	F3	37.2188
44.531	F3	29.0581
44.531	F3	35.2522
44.531	F3	42.5834
44.531	F3	52.7104
44.531	F3	34.8458
44.531	F3	35.5177
44.531	F3	37.3607
44.531	F3	53.4564
44.531	F3	44.6696
44.531	F3	34.2956
44.531	F3	36.6339
44.531	F3	41.9653
44.531	F3	34.74
44.531	F3	47.3173
44.531	F3	50.8582
44.531	F3	64.8716
44.531	F3	18.1454
44.531	F3	25.1063
44.531	F3	29.5274
44.531	F3	32.2707
44.531	F3	52.9319
44.531	F3	51.863
44.531	F3	63.7847
44.531	F3	47.9917
44.531	F3	31.6324
44.531	F3	40.0985
60.1347	F3	64.1268
60.1347	F3	58.5488
60.1347	F3	56.3224
60.1347	F3	59.2377
60.1347	F3	82.7041
60.1347	F3	68.3939
60.1347	F3	66.0786
60.1347	F3	72.7075
60.1347	F3	39.3324
60.1347	F3	71.5891
60.1347	F3	58.4049
60.1347	F3	76.855
60.1347	F3	74.5434
60.1347	F3	41.673
60.1347	F3	77.7136
60.1347	F3	80.8938
60.1347	F3	72.3841
60.1347	F3	54.3641
60.1347	F3	52.7516
60.1347	F3	68.0259
60.1347	F3	81.0913
60.1347	F3	73.2865
60.1347	F3	72.2287
60.1347	F3	75.5848
49.6718	F3	51.9007
49.6718	F3	61.0335
49.6718	F3	62.5982
49.6718	F3	56.1196
49.6718	F3	77.9008
49.6718	F3	43.56
49.6718	F3	50.7975
49.6718	F3	49.4599
49.6718	F3	55.6538
40.7921	F3	28.2224
40.7921	F3	30.3442
40.7921	F3	42.5465
40.7921	F3	41.2993
40.7921	F3	55.0252
40.7921	F3	55.1875
40.7921	F3	29.6353
37.2188	F4	42.4785
37.2188	F4	46.4069
37.2188	F4	58.3661
37.2188	F4	60.7414
37.2188	F4	55.5061
37.2188	F4	28.2065
37.2188	F4	55.621
37.2188	F4	22.9613
37.2188	F4	58.4205
37.2188	F4	68.0374
37.2188	F4	41.052
37.2188	F4	62.5719
35.2522	F4	56.4697
35.2522	F4	41.7965
35.2522	F4	11.7084
35.2522	F4	33.5672
35.2522	F4	33.6762
35.2522	F4	29.5014
35.2522	F4	28.9663
35.2522	F4	38.1944
42.5834	F4	48.3761
42.5834	F4	38.5251
42.5834	F4	54.4271
42.5834	F4	35.4114
42.5834	F4	52.2372
42.5834	F4	40.0749
42.5834	F4	53.0085
42.5834	F4	50.0725
42.5834	F4	69.6389
60.8629	F4	52.0714
60.8629	F4	48.587
60.8629	F4	70.7118
60.8629	F4	58.8912
60.8629	F4	63.0195
60.8629	F4	83.8866
60.8629	F4	63.6902
60.8629	F4	66.7592
60.8629	F4	76.5376
60.8629	F4	62.1026
60.8629	F4	75.1018
60.8629	F4	67.2676
60.8629	F4	53.0076
60.8629	F4	53.1983
75.9324	F4	87.5849
75.9324	F4	73.9792
75.9324	F4	74.1704
75.9324	F4	88.8504
75.9324	F4	87.4674
75.9324	F4	81.1723
75.9324	F4	77.9987
75.9324	F4	90.9553
75.9324	F4	92.8824
75.9324	F4	81.7633
75.9324	F4	80.6821
75.9324	F4	77.9469
75.9324	F4	58.1825
75.9324	F4	86.2972
75.9324	F4	77.7156
77.552	F4	72.7117
77.552	F4	86.5389
77.552	F4	80.9884
77.552	F4	79.4803
55.0252	F4	62.0515
55.0252	F4	50.9946
55.0252	F4	49.7514
55.0252	F4	52.9556
55.0252	F4	51.0809
55.0252	F4	51.3203
55.0252	F4	57.1938
55.0252	F4	39.8957
82.7041	F4	97.6102
82.7041	F4	97.6313
82.7041	F4	92.295
82.7041	F4	98.1916
82.7041	F4	89.7071
82.7041	F4	86.6643
81.0913	F4	77.3514
81.0913	F4	64.4492
81.0913	F4	76.4553
34.74	F4	21.1019
34.74	F4	25.6159
34.74	F4	60.2823
34.74	F4	29.2485
34.74	F4	30.8314
34.74	F4	22.681
34.74	F4	37.6322
34.74	F4	45.4798
34.74	F4	50.9834

## Sheet: Figure 2G, H
Figure 2C, D
The litter sizes of 124 deliveries in m.3177G>A mice.
Mother heteroplasmy (%)	Pup generation	First delivery	Litter size
6.72445	F2	Yes	8
6.72445	F2		9
6.72445	F2		7
6.72445	F2		8
6.72445	F2		5
6.72445	F2		2
0.0724764	F3	Yes	7
13.9179	F3	Yes	7
13.9179	F3		8
13.9179	F3		0
13.9179	F3		3
13.9179	F3		2
13.9179	F3		2
0.246056	F3	Yes	6
0.246056	F3		8
0.0281872	F3	Yes	3
0.0281872	F3		10
13.2755	F3	Yes	7
13.2755	F3		10
13.2755	F3		5
13.2755	F3		3
13.2755	F3		5
13.2755	F3		0
6.55493	F3	Yes	5
6.55493	F3		7
6.55493	F3		6
6.55493	F3		8
6.55493	F3		6
0.0317924	F3	Yes	7
5.9939	F3	Yes	8
5.9939	F3		7
5.9939	F3		8
5.9939	F3		6
11.7795	F3	Yes	9
11.7795	F3		8
11.7795	F3		8
2.36036	F3	Yes	7
2.36036	F3		10
2.36036	F3		0
0.0779199	F3	Yes	8
0.0779199	F3		7
0.309366	F3	Yes	6
12.9785	F3	Yes	11
12.9785	F3		9
12.9785	F3		7
12.9785	F3		6
12.9785	F3		6
14.6251	F3	Yes	7
14.6251	F3		7
0.025334	F3	Yes	4
6.68332	F4	Yes	8
6.68332	F4		8
6.68332	F4		11
6.68332	F4		0
7.0942	F4	Yes	7
7.0942	F4		8
7.0942	F4		0
0.0478122	F4	Yes	6
0.0478122	F4		6
0.0478122	F4		8
2.71513	F4	Yes	5
2.71513	F4		9
2.71513	F4		5
2.71513	F4		8
21.3013	F4	Yes	8
1.18873	F4	Yes	8
1.18873	F4		5
13.9629	F4	Yes	9
13.9629	F4		7
6.36175	F4		9
6.36175	F4	Yes	4
8.26235	F4		6
8.26235	F4	Yes	4
8.26235	F4		9
18.4676	F4	Yes	5
20.864	F4		7
20.864	F4		6
20.864	F4	Yes	10
20.864	F4		7
10.6977	F4		6
10.6977	F4		4
10.6977	F4	Yes	5
10.6977	F4		7
16.107	F4	Yes	8
16.107	F4		4
19.7758	F4	Yes	6
19.7758	F4		10
12.2236	F4	Yes	9
11.4343	F4		6
11.4343	F4		8
11.4343	F4	Yes	9
11.4343	F4		10
1.18873	F4	Yes	3
0.130437	F4	Yes	8
5.69119	F4		3
5.69119	F4	Yes	8
11.8886	F4		8
11.8886	F4		10
11.8886	F4	Yes	7
11.8886	F4		9
20.5573	F4		2
20.5573	F4	Yes	3
20.5573	F4		9
20.5573	F4		2
23.0966	F4	Yes	8
23.0966	F4		8
13.388	F4		7
13.388	F4		2
13.388	F4	Yes	5
13.388	F4		6
22.1103	F4	Yes	6
22.1103	F4		6
22.1103	F4		8
22.1103	F4		8
22.1103	F4		9
22.1103	F4		9
11.7795	F4	Yes	8
11.7795	F4		7
26.5364	F4	Yes	7
26.5364	F4		7
32.0085	F4	Yes	3
27.6559	F5	Yes	3
27.6559	F5		5
22.1103	F5	Yes	1

## Sheet: Figure 3
Figure 3
mtDNA dynamics in ovaries from mice carrying m. 3177 G>A mutation
Mice heteroplasmy (%)	Follicle stage	Oocyte heteroplasmy (%)	Heteroplasmy shift
21.5227	Antral & mature follicles	7.17177	0.281704
21.5227	Antral & mature follicles	26.9432	1.34473
21.5227	Antral & mature follicles	26.3007	1.30122
21.5227	Antral & mature follicles	23.9586	1.14883
21.5227	Antral & mature follicles	12.1669	0.505092
21.5227	Antral & mature follicles	11.7324	0.484653
21.5227	Antral & mature follicles	15.5429	0.67103
21.5227	Antral & mature follicles	8.88478	0.355551
21.5227	Antral & mature follicles	23.1701	1.09962
21.5227	Antral & mature follicles	17.9204	0.796085
21.5227	Antral & mature follicles	4.22716	0.160936
21.5227	Antral & mature follicles	28.4171	1.4475
21.5227	Antral & mature follicles	17.6462	0.781296
21.5227	Antral & mature follicles	20.12	0.918413
21.5227	Antral & mature follicles	18.2351	0.813182
21.5227	Antral & mature follicles	13.5804	0.572988
34.0744	Antral & mature follicles	32.1727	0.917715
34.0744	Antral & mature follicles	47.7133	1.76552
34.0744	Antral & mature follicles	27.8893	0.748277
34.0744	Antral & mature follicles	18.4534	0.437821
34.0744	Antral & mature follicles	27.0769	0.718388
34.0744	Antral & mature follicles	16.3349	0.377745
34.0744	Antral & mature follicles	28.6624	0.777355
34.0744	Antral & mature follicles	38.0042	1.18603
34.0744	Antral & mature follicles	27.1556	0.721254
34.0744	Antral & mature follicles	18.0743	0.426842
34.0744	Antral & mature follicles	21.3074	0.523866
34.0744	Antral & mature follicles	45.6757	1.62673
34.0744	Antral & mature follicles	14.1576	0.31909
34.0744	Antral & mature follicles	20.7364	0.506157
34.0744	Antral & mature follicles	17.0494	0.397663
34.0744	Antral & mature follicles	49.3099	1.88207
34.0744	Antral & mature follicles	16.7095	0.388144
34.0744	Antral & mature follicles	29.2484	0.799819
21.5227	Early secondary follicles	15.2375	0.655478
21.5227	Early secondary follicles	19.3646	0.875648
21.5227	Early secondary follicles	9.04402	0.362558
21.5227	Early secondary follicles	21.3339	0.988849
21.5227	Early secondary follicles	10.6403	0.43417
21.5227	Early secondary follicles	14.5925	0.622989
21.5227	Early secondary follicles	18.0892	0.805239
21.5227	Early secondary follicles	8.35752	0.332528
21.5227	Early secondary follicles	10.2529	0.416555
21.5227	Early secondary follicles	6.07767	0.235947
21.5227	Early secondary follicles	17.6926	0.783788
21.5227	Early secondary follicles	22.1671	1.03847
21.5227	Early secondary follicles	11.1446	0.457328
21.5227	Early secondary follicles	9.09452	0.364785
21.5227	Early secondary follicles	18.7062	0.839023
21.5227	Early secondary follicles	14.9931	0.643107
34.0744	Early secondary follicles	25.1596	0.65042
34.0744	Early secondary follicles	20.9801	0.513684
34.0744	Early secondary follicles	38.6737	1.2201
34.0744	Early secondary follicles	26.5523	0.699439
34.0744	Early secondary follicles	45.7206	1.62968
34.0744	Early secondary follicles	35.236	1.05264
34.0744	Early secondary follicles	39.2201	1.24846
34.0744	Early secondary follicles	30.2513	0.839135
34.0744	Early secondary follicles	36.3541	1.10511
34.0744	Early secondary follicles	29.1633	0.796534
34.0744	Early secondary follicles	38.9237	1.23301
34.0744	Early secondary follicles	33.8843	0.99156
34.0744	Early secondary follicles	20.8287	0.509001
34.0744	Early secondary follicles	26.9642	0.714293
34.0744	Early secondary follicles	33.7386	0.985125
34.0744	Early secondary follicles	10.902	0.236736
34.0744	Early secondary follicles	35.7586	1.07694
34.0744	Early secondary follicles	33.8631	0.990623
34.0744	Early secondary follicles	10.8382	0.235182
34.0744	Early secondary follicles	41.748	1.3866
34.0744	Early secondary follicles	29.1624	0.796496
34.0744	Early secondary follicles	36.0934	1.09272
34.0744	Early secondary follicles	27.9933	0.752155
34.0744	Early secondary follicles	30.4248	0.846054
15.0451	Early secondary follicles	15.0921	1.00368
15.0451	Early secondary follicles	24.8497	1.86717
15.0451	Early secondary follicles	10.2579	0.645435
15.0451	Early secondary follicles	21.7656	1.57097
15.0451	Early secondary follicles	7.44669	0.454322
15.0451	Early secondary follicles	3.37638	0.197316
15.0451	Early secondary follicles	23.0066	1.68729
15.0451	Early secondary follicles	13.067	0.84876
15.0451	Early secondary follicles	15.4972	1.03556
15.0451	Early secondary follicles	18.5723	1.28791
15.0451	Early secondary follicles	6.33028	0.381607
15.0451	Early secondary follicles	11.037	0.700541
15.0451	Early secondary follicles	6.08962	0.366159
15.0451	Early secondary follicles	7.07539	0.429944
15.0451	Early secondary follicles	11.8787	0.761171
15.0451	Early secondary follicles	14.5528	0.961708
15.0451	Early secondary follicles	11.5493	0.737307
15.0451	Early secondary follicles	5.52693	0.330346
15.0451	Early secondary follicles	11.484	0.732596
15.0451	Early secondary follicles	6.70395	0.405752
15.0451	Early secondary follicles	4.02171	0.236609
15.0451	Early secondary follicles	18.2169	1.25778
15.0451	Early secondary follicles	14.8018	0.981019
15.0451	Early secondary follicles	17.2973	1.18101
15.0451	Early secondary follicles	2.85399	0.16589
15.0451	Early secondary follicles	15.167	1.00955
15.0451	Early secondary follicles	13.1397	0.854193
15.0451	Early secondary follicles	10.7986	0.68358
15.0451	Early secondary follicles	4.26356	0.251471
15.0451	Early secondary follicles	8.60425	0.531594
15.0451	Early secondary follicles	12.148	0.780812
15.0451	Early secondary follicles	15.3817	1.02644
15.0451	Early secondary follicles	14.5833	0.964067
15.0451	Early secondary follicles	12.6676	0.819053
15.0451	Early secondary follicles	9.1935	0.571685
15.0451	Early secondary follicles	7.18477	0.437106
15.0451	Early secondary follicles	16.0608	1.08043
15.0451	Early secondary follicles	4.44627	0.262749
15.0451	Early secondary follicles	18.6318	1.29299
15.0451	Early secondary follicles	12.1793	0.783104
15.0451	Early secondary follicles	18.8771	1.31397
15.0451	Early secondary follicles	5.74106	0.343924
15.0451	Early secondary follicles	14.9493	0.992514
15.0451	Early secondary follicles	12.6364	0.816742
21.5227	Late secondary follicles	1.31499	0.0485867
21.5227	Late secondary follicles	28.2958	1.43888
21.5227	Late secondary follicles	11.007	0.450984
21.5227	Late secondary follicles	10.9335	0.4476
21.5227	Late secondary follicles	4.38041	0.167038
21.5227	Late secondary follicles	15.1316	0.650106
21.5227	Late secondary follicles	21.2478	0.983783
21.5227	Late secondary follicles	15.2167	0.654422
21.5227	Late secondary follicles	15.9155	0.690161
21.5227	Late secondary follicles	1.13171	0.0417375
21.5227	Late secondary follicles	14.079	0.597474
21.5227	Late secondary follicles	14.5503	0.62088
21.5227	Late secondary follicles	14.9324	0.640048
21.5227	Late secondary follicles	8.83868	0.353528
21.5227	Late secondary follicles	14.4913	0.617938
21.5227	Late secondary follicles	18.9794	0.854152
21.5227	Late secondary follicles	17.7482	0.786783
21.5227	Late secondary follicles	21.5913	1.00406
21.5227	Late secondary follicles	12.7706	0.533823
21.5227	Late secondary follicles	23.0645	1.09311
21.5227	Late secondary follicles	8.87683	0.355202
21.5227	Late secondary follicles	32.9198	1.78941
21.5227	Late secondary follicles	5.73603	0.221877
21.5227	Late secondary follicles	4.02593	0.152954
21.5227	Late secondary follicles	23.8131	1.13968
21.5227	Late secondary follicles	25.0589	1.21924
21.5227	Late secondary follicles	26.0922	1.28726
21.5227	Late secondary follicles	17.1631	0.755475
21.5227	Late secondary follicles	19.9117	0.906537
21.5227	Late secondary follicles	34.5236	1.92255
21.5227	Late secondary follicles	4.49951	0.171793
21.5227	Late secondary follicles	8.11809	0.322159
21.5227	Late secondary follicles	10.9813	0.4498
34.0744	Late secondary follicles	28.8807	0.785678
34.0744	Late secondary follicles	29.7706	0.820149
34.0744	Late secondary follicles	19.4426	0.466953
34.0744	Late secondary follicles	16.2913	0.37654
34.0744	Late secondary follicles	18.5201	0.439761
34.0744	Late secondary follicles	17.5171	0.410888
34.0744	Late secondary follicles	15.1003	0.344116
34.0744	Late secondary follicles	31.1331	0.874656
34.0744	Late secondary follicles	10.8329	0.235053
34.0744	Late secondary follicles	24.504	0.62797
34.0744	Late secondary follicles	22.204	0.552204
34.0744	Late secondary follicles	22.1574	0.550716
34.0744	Late secondary follicles	37.0408	1.13827
34.0744	Late secondary follicles	8.21281	0.173115
34.0744	Late secondary follicles	36.8215	1.12761
34.0744	Late secondary follicles	36.1963	1.0976
34.0744	Late secondary follicles	32.4827	0.930812
34.0744	Late secondary follicles	19.2683	0.461768
34.0744	Late secondary follicles	19.4749	0.467918
34.0744	Late secondary follicles	28.3828	0.766768
34.0744	Late secondary follicles	45.3132	1.60312
34.0744	Late secondary follicles	20.4179	0.496386
34.0744	Late secondary follicles	43.8395	1.51029
34.0744	Late secondary follicles	24.914	0.641962
34.0744	Late secondary follicles	36.4807	1.11117
34.0744	Late secondary follicles	44.4869	1.55046
15.0451	Late secondary follicles	13.2483	0.862333
15.0451	Late secondary follicles	16.5475	1.11966
15.0451	Late secondary follicles	6.42051	0.38742
15.0451	Late secondary follicles	20.6985	1.47384
15.0451	Late secondary follicles	13.8637	0.908836
15.0451	Late secondary follicles	10.1746	0.639604
21.5227	Antral & mature follicles	21.8164	1.01746
21.5227	Antral & mature follicles	24.5666	1.18748
21.5227	Antral & mature follicles	12.0454	0.499357
21.5227	Antral & mature follicles	8.60576	0.343334
21.5227	Antral & mature follicles	11.3764	0.468059
21.5227	Antral & mature follicles	10.6508	0.434647
21.5227	Antral & mature follicles	7.05501	0.27677
21.5227	Antral & mature follicles	8.31951	0.330878
21.5227	Antral & mature follicles	13.7315	0.58038
21.5227	Antral & mature follicles	12.4983	0.520813
21.5227	Antral & mature follicles	14.1045	0.598732
21.5227	Antral & mature follicles	19.0629	0.858791
21.5227	Antral & mature follicles	32.5536	1.7599
21.5227	Antral & mature follicles	3.03303	0.114051
21.5227	Antral & mature follicles	8.42675	0.335536
21.5227	Antral & mature follicles	18.7163	0.839585
21.5227	Antral & mature follicles	14.671	0.626915
21.5227	Antral & mature follicles	9.93594	0.402258
21.5227	Antral & mature follicles	14.1448	0.600726
21.5227	Antral & mature follicles	8.47446	0.337611
21.5227	Antral & mature follicles	19.9261	0.907358
21.5227	Antral & mature follicles	12.0852	0.501232
21.5227	Antral & mature follicles	28.0989	1.42495
21.5227	Antral & mature follicles	30.8968	1.63028
21.5227	Antral & mature follicles	9.01634	0.361338
34.0744	Antral & mature follicles	40.1105	1.29578
34.0744	Antral & mature follicles	24.6204	0.631926
34.0744	Antral & mature follicles	18.7564	0.446668
34.0744	Antral & mature follicles	17.3636	0.406532
34.0744	Antral & mature follicles	22.9649	0.576767
34.0744	Antral & mature follicles	22.827	0.572281
34.0744	Antral & mature follicles	13.2867	0.296454
34.0744	Antral & mature follicles	18.5437	0.44045
34.0744	Antral & mature follicles	35.4472	1.06241
34.0744	Antral & mature follicles	37.7887	1.17521
34.0744	Antral & mature follicles	40.8863	1.33818
34.0744	Antral & mature follicles	27.4211	0.73097
34.0744	Antral & mature follicles	37.7666	1.17411
34.0744	Antral & mature follicles	9.33255	0.199147
34.0744	Antral & mature follicles	41.2519	1.35855
34.0744	Antral & mature follicles	15.7489	0.361659
34.0744	Antral & mature follicles	49.2006	1.87386
34.0744	Antral & mature follicles	21.872	0.541636
34.0744	Antral & mature follicles	23.1369	0.582388
34.0744	Antral & mature follicles	27.5628	0.736183
34.0744	Antral & mature follicles	42.3881	1.4235
34.0744	Antral & mature follicles	35.1422	1.04832
21.5227	Primary follicles	15.6543	0.676735
21.5227	Primary follicles	4.45305	0.169937
21.5227	Primary follicles	26.3153	1.3022
21.5227	Primary follicles	6.76605	0.264611
21.5227	Primary follicles	4.54787	0.173728
21.5227	Primary follicles	8.34881	0.332149
21.5227	Primary follicles	34.812	1.94719
21.5227	Primary follicles	7.83395	0.309925
21.5227	Primary follicles	19.1212	0.86204
21.5227	Primary follicles	19.1723	0.864889
21.5227	Primary follicles	31.7861	1.69907
21.5227	Primary follicles	20.4252	0.93592
21.5227	Primary follicles	16.7769	0.735047
21.5227	Primary follicles	20.4047	0.934736
21.5227	Primary follicles	19.7531	0.897539
34.0744	Primary follicles	26.087	0.682853
34.0744	Primary follicles	60.6034	2.9762
34.0744	Primary follicles	27.265	0.725247
34.0744	Primary follicles	29.652	0.815508
34.0744	Primary follicles	31.0142	0.869811
34.0744	Primary follicles	40.6378	1.32448
34.0744	Primary follicles	27.1883	0.722448
34.0744	Primary follicles	29.0288	0.791357
34.0744	Primary follicles	35.082	1.04555
34.0744	Primary follicles	47.0874	1.72175
34.0744	Primary follicles	50.9487	2.00959
34.0744	Primary follicles	39.7614	1.27706
34.0744	Primary follicles	22.7147	0.568636
34.0744	Primary follicles	21.7579	0.538025
34.0744	Primary follicles	10.3789	0.224062
34.0744	Primary follicles	37.1672	1.14445
34.0744	Primary follicles	14.718	0.333901
34.0744	Primary follicles	26.8293	0.709409
34.0744	Primary follicles	28.013	0.752889
34.0744	Primary follicles	34.4473	1.01669
34.0744	Primary follicles	31.0241	0.870215
34.0744	Primary follicles	20.2098	0.490048
34.0744	Primary follicles	31.1787	0.876517
34.0744	Primary follicles	23.827	0.605192
34.0744	Primary follicles	41.157	1.35324
34.0744	Primary follicles	29.5245	0.81053
34.0744	Primary follicles	9.13039	0.1944
34.0744	Primary follicles	39.7101	1.27433
34.0744	Primary follicles	25.4079	0.659024
34.0744	Primary follicles	44.7876	1.56945
34.0744	Primary follicles	34.5898	1.02312
34.0744	Primary follicles	29.9869	0.828661
34.0744	Primary follicles	50.7123	1.99067
34.0744	Primary follicles	58.4377	2.72031
10.2793	Primary follicles	8.34182	0.79436
10.2793	Primary follicles	2.32103	0.207399
10.2793	Primary follicles	7.17953	0.675119
10.2793	Primary follicles	18.7576	2.01522
10.2793	Primary follicles	10.0907	0.979596
10.2793	Primary follicles	8.05795	0.76496
10.2793	Primary follicles	13.543	1.36723
10.2793	Primary follicles	6.08525	0.565552
10.2793	Primary follicles	5.13035	0.472006
10.2793	Primary follicles	12.9154	1.29448
10.2793	Primary follicles	8.62871	0.824261
10.2793	Primary follicles	12.3652	1.23155
10.2793	Primary follicles	20.2025	2.20976
10.2793	Primary follicles	17.8903	1.90174
10.2793	Primary follicles	10.7711	1.05362
10.2793	Primary follicles	9.88142
10.2793	Primary follicles	9.96504	0.966042
10.2793	Primary follicles	7.77749	0.73609
10.2793	Primary follicles	1.90272	0.169295
10.2793	Primary follicles	10.736	1.04978
10.2793	Primary follicles	12.3418	1.22889
10.2793	Primary follicles	2.72428	0.244442
10.2793	Primary follicles	13.8876	1.40763
10.2793	Primary follicles	13.7427	1.39061
10.2793	Primary follicles	15.6601	1.62066
10.2793	Primary follicles	5.66252	0.523906
10.2793	Primary follicles	3.48353	0.315026
10.2793	Primary follicles	4.84287	0.444211
10.2793	Primary follicles	8.40819	0.801261
10.2793	Primary follicles	13.3422	1.34384
10.2793	Primary follicles	4.82592	0.442578
10.2793	Primary follicles	15.9958	1.66201
10.2793	Primary follicles	6.37163	0.59398
10.2793	Primary follicles	3.24346	0.292588
10.2793	Primary follicles	15.3452	1.58215
10.2793	Primary follicles	6.71865	0.628659
10.2793	Primary follicles	10.8762	1.06515
10.2793	Primary follicles	6.17562	0.574504
10.2793	Primary follicles	10.6128	1.0363
10.2793	Primary follicles	7.65111	0.723138
10.2793	Primary follicles	6.94035	0.650951
10.2793	Primary follicles	5.2666	0.485239
10.2793	Primary follicles	3.22117	0.29051
10.2793	Primary follicles	29.6863	3.68506
10.2793	Primary follicles	9.81377	0.949782
10.2793	Primary follicles	15.7066	1.62636
15.0451	Primary follicles	17.3516	1.18549
15.0451	Primary follicles	19.6462	1.38059
15.0451	Primary follicles	7.10561	0.431921
15.0451	Primary follicles	9.47034	0.5907
15.0451	Primary follicles	16.0766	1.08169
15.0451	Primary follicles	18.1989	1.25626
15.0451	Primary follicles	12.7981	0.828731
15.0451	Primary follicles	7.80762	0.478208
15.0451	Primary follicles	21.0611	1.50655
15.0451	Primary follicles	33.4168	2.83396
15.0451	Primary follicles	9.59261	0.599136
15.0451	Primary follicles	18.9833	1.32309
15.0451	Primary follicles	17.2792	1.17951
15.0451	Primary follicles	8.33105	0.513181
15.0451	Primary follicles	14.6935	0.972606
15.0451	Primary follicles	15.5669	1.04107
15.0451	Primary follicles	24.5999	1.84227
15.0451	Primary follicles	15.0121	0.997419
15.0451	Primary follicles	13.8168	0.905267
15.0451	Primary follicles	20.3879	1.44606
15.0451	Primary follicles	6.27353	0.377957
15.0451	Primary follicles	13.0166	0.844995
15.0451	Primary follicles	16.1524	1.08778
15.0451	Primary follicles	12.1692	0.782365
15.0451	Primary follicles	31.006	2.53762
15.0451	Primary follicles	15.3725	1.02571
15.0451	Primary follicles	14.5702	0.963052
15.0451	Primary follicles	12.4168	0.800538
15.0451	Primary follicles	13.593	0.888302
15.0451	Primary follicles	15.028	0.99866
15.0451	Primary follicles	8.69687	0.537861
15.0451	Primary follicles	14.1018	0.927005
15.0451	Primary follicles	9.56159	0.596994
15.0451	Primary follicles	18.6562	1.29506
15.0451	Primary follicles	9.41756	0.587067
15.0451	Primary follicles	15.9384	1.07063
15.0451	Primary follicles	13.1748	0.856824
15.0451	Primary follicles	21.9699	1.58986
15.0451	Primary follicles	13.3964	0.873465
15.0451	Primary follicles	16.3086	1.10034
15.0451	Primary follicles	2.11468	0.121989
15.0451	Primary follicles	14.108	0.927481
15.0451	Primary follicles	14.81	0.981658
15.0451	Primary follicles	7.44245	0.454043
15.0451	Primary follicles	11.9329	0.765115
15.0451	Primary follicles	12.479	0.805121
15.0451	Primary follicles	8.39084	0.517201
15.0451	Primary follicles	10.8704	0.688682
15.0451	Primary follicles	13.3607	0.870774
15.0451	Primary follicles	16.3052	1.10007
15.0451	Primary follicles	3.72253	0.218326
15.0451	Primary follicles	29.0095	2.30746
15.0451	Primary follicles	16.333	1.10231
15.0451	Primary follicles	11.5804	0.739549
15.0451	Primary follicles	9.32594	0.580768
15.0451	Primary follicles	14.7176	0.974474
15.0451	Primary follicles	9.18834	0.571332
15.0451	Primary follicles	11.5909	0.74031
15.0451	Primary follicles	12.4671	0.804241
15.0451	Primary follicles	7.70678	0.471515
15.0451	Primary follicles	9.51374	0.593692
15.0451	Primary follicles	11.4656	0.731269
15.0451	Primary follicles	18.5606	1.28692
15.0451	Primary follicles	8.65723	0.535177
15.0451	Primary follicles	23.8768	1.77114
15.0451	Primary follicles	13.1728	0.856675
15.0451	Primary follicles	9.94648	0.62368
15.0451	Primary follicles	9.94633	0.623669
15.0451	Primary follicles	15.2313	1.01459
15.0451	Primary follicles	26.4551	2.03118
15.0451	Primary follicles	14.6024	0.965544
15.0451	Primary follicles	9.32823	0.580924
15.0451	Primary follicles	14.145	0.930316
15.0451	Primary follicles	24.5989	1.84218
15.0451	Primary follicles	5.24623	0.312639
15.0451	Primary follicles	5.77804	0.346275
15.0451	Primary follicles	38.6457	3.55672
15.0451	Primary follicles	16.1221	1.08534
15.0451	Primary follicles	6.13057	0.368782
15.0451	Primary follicles	16.1093	1.08432
15.0451	Primary follicles	22.1447	1.6061
15.0451	Primary follicles	14.6135	0.966398
15.0451	Primary follicles	12.0296	0.772161
15.0451	Primary follicles	12.9185	0.837684
15.0451	Primary follicles	18.4681	1.27905
15.0451	Primary follicles	10.2253	0.643157
15.0451	Primary follicles	8.85642	0.548687
15.0451	Primary follicles	9.02326	0.560049
15.0451	Primary follicles	13.059	0.848164
15.0451	Primary follicles	17.916	1.23247
15.0451	Primary follicles	10.05	0.630899
15.0451	Primary follicles	2.14939	0.124035
15.0451	Primary follicles	13.255	0.862834
15.0451	Primary follicles	16.4865	1.11471
15.0451	Primary follicles	8.22231	0.505882
15.0451	Primary follicles	20.6659	1.47091
15.0451	Primary follicles	4.32957	0.25554
15.0451	Primary follicles	6.40719	0.386561
15.0451	Primary follicles	11.1123	0.705918
15.0451	Primary follicles	19.2185	1.34339
15.0451	Primary follicles	7.67242	0.469238
15.0451	Primary follicles	15.8427	1.06299
15.0451	Primary follicles	6.36089	0.383578
15.0451	Primary follicles	14.6729	0.971008
15.0451	Primary follicles	5.48123	0.327456
15.0451	Primary follicles	15.6372	1.04665
15.0451	Primary follicles	8.52507	0.526246
15.0451	Primary follicles	14.6238	0.967197
15.0451	Primary follicles	8.31556	0.51214
15.0451	Primary follicles	18.8925	1.31529
15.0451	Primary follicles	10.689	0.675814
15.0451	Primary follicles	20.2758	1.43608
15.0451	Primary follicles	19.9469	1.40699
15.0451	Primary follicles	20.385	1.44581
15.0451	Primary follicles	5.87932	0.352724
15.0451	Primary follicles	26.2398	2.00878
15.0451	Primary follicles	12.059	0.774307
15.0451	Primary follicles	5.30028	0.31604
15.0451	Primary follicles	17.1117	1.16572
15.0451	Primary follicles	9.88964	0.619724
15.0451	Primary follicles	7.94965	0.487658
15.0451	Primary follicles	18.0894	1.24703
15.0451	Primary follicles	12.5322	0.809043
15.0451	Primary follicles	22.8653	1.67386
15.0451	Primary follicles	15.5453	1.03937
15.0451	Primary follicles	9.43618	0.588348
15.0451	Primary follicles	15.7629	1.05664
15.0451	Primary follicles	16.6376	1.12698
15.0451	Primary follicles	3.67773	0.215598
15.0451	Primary follicles	22.7871	1.66645
15.0451	Primary follicles	7.49057	0.457216
15.0451	Primary follicles	11.2951	0.719009
15.0451	Primary follicles	9.05816	0.56243
15.0451	Primary follicles	13.8731	0.909553
15.0451	Primary follicles	19.7115	1.3863
15.0451	Primary follicles	2.69615	0.156461
15.0451	Primary follicles	2.1819	0.125953
15.0451	Primary follicles	16.2943	1.09919
15.0451	Primary follicles	4.17423	0.245973
15.0451	Primary follicles	15.5695	1.04128
15.0451	Primary follicles	18.49	1.28091
15.0451	Primary follicles	13.3777	0.872053
15.0451	Primary follicles	11.6505	0.744616
15.0451	Primary follicles	11.2726	0.717398
15.0451	Primary follicles	8.62496	0.532994
15.0451	Primary follicles	15.3052	1.02041
15.0451	Primary follicles	21.7119	1.56601
15.0451	Primary follicles	12.5885	0.813202
15.0451	Primary follicles	9.43597	0.588333
15.0451	Primary follicles	10.4387	0.65814
15.0451	Primary follicles	6.94601	0.421495
15.0451	Primary follicles	13.5624	0.885988
15.0451	Primary follicles	7.42976	0.453206
15.0451	Primary follicles	7.806	0.4781
15.0451	Primary follicles	11.0704	0.702929
15.0451	Primary follicles	4.21165	0.248274
15.0451	Primary follicles	13.9045	0.911941
15.0451	Primary follicles	16.0824	1.08216
15.0451	Primary follicles	17.3869	1.18841
15.0451	Primary follicles	4.48816	0.26534
15.0451	Primary follicles	13.5779	0.88716
15.0451	Primary follicles	13.7062	0.896873
15.0451	Primary follicles	4.34799	0.256677
15.0451	Primary follicles	18.3365	1.26789
15.0451	Primary follicles	13.6105	0.889625
15.0451	Primary follicles	14.7625	0.977965
15.0451	Primary follicles	9.18936	0.571401
15.0451	Primary follicles	8.45437	0.521478
15.0451	Primary follicles	18.9839	1.32314
15.0451	Primary follicles	10.0901	0.633699
15.0451	Primary follicles	14.8484	0.984645
15.0451	Primary follicles	15.7393	1.05476
15.0451	Primary follicles	13.4528	0.877713
15.0451	Primary follicles	2.65154	0.153802
15.0451	Primary follicles	11.4529	0.730355
15.0451	Primary follicles	17.3715	1.18713
15.0451	Primary follicles	12.6293	0.816221
15.0451	Primary follicles	16.5728	1.12171
15.0451	Primary follicles	17.1326	1.16743
15.0451	Primary follicles	19.0135	1.32569
15.0451	Primary follicles	10.8514	0.687326
15.0451	Primary follicles	16.2046	1.09197
15.0451	Primary follicles	15.4791	1.03412
15.0451	Primary follicles	17.1239	1.16672
15.0451	Primary follicles	12.7308	0.823731
15.0451	Primary follicles	5.31135	0.316737
15.0451	Primary follicles	14.9716	0.994251
15.0451	Primary follicles	22.2096	1.61215
15.0451	Primary follicles	10.5056	0.662854
15.0451	Primary follicles	17.1414	1.16816
15.0451	Primary follicles	12.5814	0.812673
15.0451	Primary follicles	8.16282	0.501897
15.0451	Primary follicles	10.2861	0.647415
15.0451	Primary follicles	18.8048	1.30777
15.0451	Primary follicles	18.4883	1.28076
15.0451	Primary follicles	11.8429	0.758568
15.0451	Primary follicles	19.3615	1.35578
15.0451	Primary follicles	16.4343	1.11049
15.0451	Primary follicles	27.8055	2.1748
15.0451	Primary follicles	14.2028	0.934747
15.0451	Primary follicles	19.787	1.39293
15.0451	Primary follicles	9.94266	0.623413
15.0451	Primary follicles	11.3043	0.719673
15.0451	Primary follicles	13.9938	0.918753
15.0451	Primary follicles	8.75478	0.541786
Significance was calculated with Mann-Whitney U test (** P < 0.01).

## Sheet: Figure5B
Figure 5B
Dynamics of m.3177 G>A mutations during secondary follicle development in vitro.
Day 1	Day 2	Day 3	Day 4	Day 5	Day 6	Day 7
19.6949	32.1854	22.1374	14.7029	3.56216	9.20767	10.8162
26.3427	27.0866	23.5503	16.241	9.51289	14.1777	18.3801
39.4783	27.8598	10.9512	11.17	3.97878	15.4981	20
28.084	39.3053	14.6165	7.95214	16.549	7.46777	8.23194
35.2262	32.1712	24.4842	6.28207	16.266	12.0127	11.2024
35.0299	35	17.594	7.74607	5.66412	11.6506	10.3553
35.8416	34.1506	17.134	6.57437	14.6744	13.9594	15.0784
36.4437	22.9242	14.8905	19.283	21.5161	12.3971	12.5917
34.1102	24.5776	13.2778		13.2024	6.27498	12.5891
40.871	27.6173	17.3755		22.8031	14.0034	10.185
38.8889	36.019	15.3375		13.2522	13.2335	15.6472
35.2415	25.4902	25.0211		11.3135	12.0981	12.8562
28.5404	30.8269	12.7388		8.41377	8.27947	5.77843
28.4433	23.3584	9.12114		2.18259	13.4022	19.6687
37.5256	22.6552	14.204		14.2174	11.0343	16.8626
34.2208	28.1943	21.0614		7.21861	5.81346	20.9626
30.1608	25.0918	14.9716		5.64129		11.5063
38.6874	20.7332	16.8165		3.77413		19.9276
37.9439	28.7476	18.3386		17.4104		11.6759
39.4433	27.7245	20.2127		11.2235		10.157
32.5007	17.9995	14.6666		5.69093		10.8109
31.1995	25.6846	20.974		13.955		15.2551
35.8086	17.8499	7.02794		18.6645		8.78018
33.3577	13.772	14.4906				12.0707
31.7593	32.4685	14.2857				12.6051
36.2015	24.258	23.3373				3.77564
21.5286	22.0147	18.5912				9.81827
37.2124	18.8654	15.6901				6.52999
34.571	12.121	21.4621				8.59295
28.7831	24.1758	1.1944				11.8065
36.5505	14.3767	14.0461				6.54019
34.0203	4.28887	16.675				14.296
14.0415	9.91526	7.58611				6.39801
17.3079	20.7579	2.19063				13.7684
15.7167	19.7477	5.84829				11.3908
9.95697	19.6807					3.45071
13.0484	9.41678
14.5167	11.8749
24.9527	21.4373
15.6763	20.439
10.2791	6.18862
16.384	6.16594
17.0725

## Sheet: Figure5C
Figure 5C
Dynamics of m.12918 G>A mutations during secondary follicle development in vitro.
Day 1	Day 2	Day 3	Day 4	Day 5	Day 6	Day 7
34.7644	30.3751	30.9993	17.529	23.1773	12.2858	10.3832
37.9554	30.17	28.7861	17.0953	15.4921	7.95301	7.41838
35.5855	39.3202	39.4992	15.5834	13.1256	9.10437	10.3883
32.1848	29.6212	26.5167	18.2871	10.634	11.837	19.4508
28.9541	41.3684	30.4063	14.6695	17.775	11.6	26.6922
34.849	33.4321	27.889	13.6091	15.3682	5.94013	17.8409
38.6908	23.0964	30.7808	16.0239	10.6247	12.6245	13.0725
37.1836	33.6723	17.3088	9.66823	14.8164	16.1623	7.09994
29.1312	29.9812	18.8262	9.23071	15.6951	9.28268	0.863327
23.6131	12.6101	19.5787	21.9204	19.0786	19.415	9.51008
33.0211	19.3275	13.2517	14.4653	9.80165	9.70562	8.76494
20.3558	12.4708	17.0603	13.1771	7.93397	16.6698	15.0802
31.0372	21.1906	27.2695	20.4659	18.3637	18.8997	12.1483
18.3183	12.9973	42.2883	16.1499	12.6211	15.3898	16.9501
33.704	14.8463	42.7689	18.3075	11.2876	9.7553	25.4847
32.5334	8.09675	40.5891	15.5834	14.5165	22.4813	24.1226
35.4479	38.5042	40.267	18.5622	18.7838	12.4258	23.5418
32.0359	42.2094		16.0904	13.3178	17.1306	24.1295
35.2851	40.831		15.9672	18.2622	9.75638	23.3182
31.5203	38.7927		31.6129	30.3028	12.8935	23.9372
29.9315	40.5986		30.9983	32.8021	35.1463	14.1621
39.0865	44.894		22.2352	34.2359	21.4096
24.7518	46.2252		26.8283	26.3239	23.959
20.2629	33.162		30.7608	31.6167	33.8402
24.4928	37.2573		29.6313	25.3335	31.2642
28.6281	27.3408		30.8626		35.3691
22.4848	33.7735		31.3801		28.6562
29.2894	28.9322		33.5988		27.8191
36.9309			30.1123		22.5097
					23.3068
					24.7569
					22.5459
					26.9698

## Sheet: Figure5D
Figure 5D
Dynamics of m.3003 C>T mutations during secondary follicle development in vitro.
Day 1	Day 2	Day 3	Day 4	Day 5	Day 6	Day 7
32.4473	37.7529	36.7275	48.041	55.4314	45.1135	56.3668
45.0992	42.6337	37.4357	52.0859	51.6474	50.7282	55.4132
35.3757	44.1298	56.1973	51.455	48.9905	47.5797	57.0593
35.5568	31.4655	53.3247	51.787	49.2354	53.4483	64.5593
22.0521	42.7921	56.2623	57.9226	59.3678	37.7835	55.4688
50.4686	47.9801	50.975	49.2042	55.0031	46.8043	49.5575
51.539	50.9363	53.9057	54.1445	55.5822	60.1577	53.211
50.1067	51.4149	49.5551	55.2109	55.0289	54.5631	50
51.2814	49.598	51.6809	54.3991	58.359	59.6973	58.1484
50.7855	48.9708	49.4642	42.3707	51.7908	58.6365	60.4984
51.3588	48.5397	51.0906	46.4189	57.2073	57.092	59.1823
51.2322	43.954	53.7224	52.563	49.0541	47.2636	64.382
51.5268	50.6358	52.9377	52.6114	50.5915	55.9961	59.3991
51.7347	53.5662	54.9611	49.8185	48.0167	55.8456	61.9256
51.4536	53.2838	48.6949	54.3644	37.43	54.3166	66.994
42.7679	50.7104	50.4915	48.782	49.973	39.8146	61.6205
51.1419	51.2287	44.4059	51.1265	45.977	46.4175	55.0533
52.1464	51.6595	53.787	51.9208	51.0686	45.5485	38.4527
51.7409	40.3669	50.3988	52.1741	60.8575	38.9353	52.0418
		42.6841	52.5202		39.982	44.348
		41.3127	49.9834		39.9492	36.3309
		51.3718				46.1393
		52.6845				30.1492
		46.9375

## Sheet: Figure5E
Figure 5E
Dynamics of m.8697 C>T mutations during secondary follicle development in vitro.
Day 1	Day 2	Day 3	Day 4	Day 5	Day 6	Day 7
44.4512	46.081	59.1953	50.2066	49.6316	43.4074	48.7089
44.4511	53.0053	55.4785	60.5605	54.0067	47.9727	37.2253
46.1292	46.0649	48.3381	52.9207	41.8481	44.0011	46.3863
43.5065	54.5348	51.6647	53.3489	53.9749	47.2027	45.2053
47.986	50.2486	40.0981	47.9309	44.0764	43.2632	53.8711
40.5228	46.8611	52.2907	47.6794	33.7734	35.8448	58.5735
47.3398	50.9302	48.2871	48.8602	45.1989	55.4782	55.2649
46.8158	44.7481	54.4599	56.6857	46.89	40.5027	47.0048
48.7612	44.6804	48.9754	43.671	46.2853	50.4207	34.7097
45.0722	43.0892	38.4615	54.0725	49.6585	48.3103	55.5162
50.1286	48.674	53.6577	43.6034	48.8106	38.7858	51.1812
44.6479	46.2763	50.1454	59.5465	40.8823	50.1901	45.3528
49.4749	49.7573	50.1335	48.4339	50.1119	47.4433	44.2129
46.1022	62.0808	45.7368	44.7344	49.4821	34.3229	43.4969
49.2368	66.7268	49.9246	53.4686	45.1909	50.315	49.8233
37.2236	65.874	50.0686	47.7968	46.4893	52.4314	50.8441
29.9052	54.2125	39.8932	56.0611	44.3877	53.1332	50.2294
33.1005	55.0075	44.7258	37.8739	55.7507	58.7672	54.3523
52.5317	53.1567	40.4933	52.8894	59.8345	58.8019	53.2335
51.1768	55.082	57.3586	51.5284	56.7239	56.4968	57.2201
52.4359	54.9786	55.6156	58.7345	54.6167	59.0069	51.49
50.062	52.4069	56.1906	59.5738	50.4925	58.0895	52.1546
51.392	53.5953	60.2553	57.6786	51.9057	55.064	55.0761
53.3477	54.2065	54.3347	55.9766	54.6496	56.6666	64.1675
52.7335	51.8837	57.4588	54.2394	59.2857	53.6864	63.2847
52.3364	52.987	57.6612	56.0489	54.5587	52.3319	58.402
52.3999	52.7119	57.3841	53.3209	55.943	55.536	51.2027
52.6327	48.8378	57.3437	54.8193	54.6399	59.1007	52.9589
52.5892	50.927	58.2593	60.94	44.8562	56.0062	55.3313
52.8221	51.3221	37.9587	61.0019	63.2481	59.8109	62.2425
50.0443	49.2796	34.533	57.5825	63.3162	57.114	55.6947
49.0227	53.636	30.9187	54.1488	61.8047	47.2194	52.0001
51.7597	53.5569	31.2653	42.8834	58.7951	59.3809	40.2844
51.4214	54.0633	34.0859	53.5905	54.8519	58.8092	47.6873
51.0886	52.3957	38.4291	46.2772	57.325	48.8985	52.2114
49.8341	53.0999	42.6397	50.3963	59.8975	56.7796	47.7984
49.6262	56.3953	40.1083	37.9085	56.1966	55.7658	52.3409
52.0937	54.539	38.9724	46.1702	53.1792	54.7956	57.8254
53.1731	54.0966	36.3988	45.7218	60.9802	52.743	61.2919
51.1953		40.2201	42.3773	52.3515	60.599	66.068
52.3418		41.8919	40.8362	53.0313		54.001
52.3373		44.2569	50.9693	54.9285		66.1555
51.1615		34.1464	54.6265	61.6413		60.9049
		35.4651	35.0314			60.2132
			57.9436			55.7386
			60.9879			62.7784
			57.0141			52.5711
						55.8171
						64.3858
						60.45

[truncated: 6 more sheets: Figure5F, Figure5G, Figure6A, Figure 6B, Figure 6C, Figure 6D]
